# Supplementary material for: Comparative Analysis of Transposable Elements and the Identification of Candidate Centromeric Elements in the Prunus Subgenus Cerasus and Its Relatives
Source: Genes (Basel). 2022 Apr 2;13(4):641. doi: 10.3390/genes13040641 (PMC9028240; doi:10.3390/genes13040641)
Supplement: Supplementary file 1 [file genes-13-00641-s001.zip]

Archive with 3 entries (2 files):
- genes-1588882-supplementary/
- genes-1588882-supplementary/Supplementary figures.pdf
- genes-1588882-supplementary/Supplementary tables.xlsx
