# Supplementary material for: Comparative Analysis of Transposable Elements and the Identification of Candidate Centromeric Elements in the Prunus Subgenus Cerasus and Its Relatives
Source: Genes (Basel). 2022 Apr 2;13(4):641. doi: 10.3390/genes13040641 (PMC9028240; doi:10.3390/genes13040641)
Supplement: Supplementary file 1 [file genes-13-00641-s001.zip › genes-1588882-supplementary/Supplementary tables.xlsx]

## Sheet: Supplementary Table 1
Supplementary Table S1 Overview of the assembly quality and characteristics of the genomes from Prunus subgenus Cerasus and its relatives.
Genome	Sequencing technology	Estimated genome size (Mb)	Assembled genome					LAI***
			Total length (Mb)	Assembly level	Contig N50 (Mb)	Scaffold N50 (Mb)	N_counts (Mb)
subg. Cerasus
Prunus pseudocerasus	Illumina，Oxford Nanopore，Hi-C	294 / haploid (k=17)	300.2	chromosome	1.37	34.57	0.32	16.38
Prunus avium cv. Satonishiki	Illumina	353 / haploid (k=17)	272.36	scaffold	-	0.22	25.56	0
Prunus avium cv. Big Star	Illumina	322 / haploid (k=19)	272.05	chromosome	0.02	0.19	65.25	1.86
Prunus avium cv. Tieton	Illumina，Oxford Nanopore，Hi-C	340 / haploid (k=37)	344.29	chromosome	3.25	-	0.06	9.89
Prunus yedoensis var. nudiflora	Illumina，PacBio	257 / haploid (k=17)	319.21	scaffold	0.13	0.2	0.47	7.91
Prunus x yedoensis_spachiana	Illumina，PacBio	690 / diploid (k=17)*	350.14	chromosome	1.15	-	1.76	8.98
Prunus x yedoensis_speciosa	Illumina，PacBio		339.97	chromosome	0.8	-	2.54	10.01
subg. Prunus
Prunus salicina cv.Sanyueli	Illumina ，PacBio，Hi-C	312 / haploid (k=19)	284.21	chromosome	1.78	32.3	0.02	17.15
subg. Armeniaca
Prunus armeniaca cv.Chuanzhihong	Illumina，PacBio	220 / haploid (k=61)	221.9	chromosome	1.02	-	0.02	16.04
subg. Amygdalus
Prunus dulcis cv. Texas	Illumina，Oxford Nanopore	238 / haploid (k=21)	227.6	chromosome	0.1	0.38	3.92	8.16
Prunus persica v2.0	Sanger，Illumina	237-243 / haploid (k=17)**	227.4	chromosome	0.25	4	2.77	18.11
Note:
*: two haplotype-phased genome sequences were assembled with Prunus x yedoensis_spachiana and Prunus x yedoensis_speciosa.
**: the peach genome size was estimated according to the latest study (Cao, 2020).
***: the LTR Assembly Index (LAI) we have been analysized for evaluations of the assembly continuity of the genome with LTR_retriever(Ou, 2018).
Reference:
1. Cao, K.; Peng, Z.; Zhao, X.; Li, Y.; Liu, K.; Arus, P.; Zhu, G.; Deng, S.; Fang, W.; Chen, C., et al. Pan-genome analyses of peach and its wild relatives provide insights into the genetics of disease resistance and species adaptation. 2020, 10.1101/2020.07.13.200204, doi:10.1101/2020.07.13.200204.
2. Ou, S.; Jiang, N. LTR_retriever: A Highly Accurate and Sensitive Program for Identification of Long Terminal Repeat Retrotransposons. Plant Physiol 2018, 176, 1410-1422, doi:10.1104/pp.17.01310.

## Sheet: Supplementary Table 2
Supplementary Table S2 The sequence reads of materials from high-throughput sequencing were used for satellite DNA identification
Species	Accessionname or Code	Total reads (paired)	Data source*	Origin （Location）
P. pseudocerasus	XC1	24852606		Xichang city, Sichuan province, China
P. avium	Mazzard	16775984		Zhengzhou fruit institute, Chinese academy of agriculture sciences
P. yedoensis	RJJY	9633879		Beijing city, China
P. campanulata	NC_98	78402248	SRA	DRR169798
P. tomentosa	red_fruit	15194695		Dingxi city, Gansu province, China
	white_fruit	13404500		Tianshui city, Gansu province, China
P. humilis	SSOL	16704104		Songshan mountain, Henan province, China
P. salicina	NC_97	19538506	SRA	SRR10233497
P. armeniaca	NC_44	65000000	SRA	SRR5161944
P. dulcis	NC_85	33731683	SRA	ERR3366585
P. persica	NC_06	24530986	SRA	SRR8303506
Note: SRA (Sequence Read Archive) from NCBI.

## Sheet: Supplementary Table 3
Supplementary Table S3 Summary of TE libraries constructed with the haploid genomes of Prunus subgenus Cerasus
Species/Class	Prunus pseudocerasus	Prunus avium	Prunus × yedoensis		Prunus persica	TEs lib
			Prunus × yedoensis_spa	Prunus × yedoensis_spe
	EDTA/RM	EDTA/RM	EDTA/RM	EDTA/RM	EDTA/RM	number/ratio
LINE	-/60	-/50	-/66	-/59	-/42	359/1.56%
SINE	-/16	-/3	-/17	-/10	-/9	123/0.54%
LTR
Copia	761/563	628/108	637/518	642/527	506/476	3814/16.59%
Gypsy	584/396	380/112	367/336	364/338	268/280	4726/20.56%
Unknown	677/266	507/19	473/268	479/254	534/224	67/0.29%
Subclass_1/TIR
CACTA	345/93	252/23	351/78	352/75	117/49	1553/6.76%
MuDR	973/109	843/33	887/120	838/114	468/71	4065/17.68%
PIF-Harbinger	328/67	310/23	308/82	333/79	197/57	1807/7.86%
Tc1-Mariner	-/-	-/-	-/-	-/-	-/-	1227/5.34%
hAT	654/151	462/50	468/151	455/160	211/88	3033/13.19%
Subclass_2
Helitron	137/72	94/16	107/39	99/59	115/30	704/3.06%
MITE	567/-	522/-	549/-	545/-	378/-	1512/6.58%
DNA/Unknown	17/48	26/4	12/55	17/52	21/30	-/-
Unknown	-/1290	-/1839	-/1159	-/1142	-/792	-/-
Total	5043/3131	4024/2280	4159/2889	4124/2869	2815/2148	22990/100.00%
Note: EDTA means the number of each TE superfamily was identified from the software of EDTA in analysized genomes; RM means the number of each TE superfamily was identified from the software of RepeatModeler2.

## Sheet: Supplementary Table 4
Supplementary Table S4 Statistics of full-length LTR-RTs in the nine haploid genomes of Prunus subgenus Cerasus and its relatives
Species	Copia	Gypsy	unknown	Total
Prunus pseudocerasus	1166/9.30	693/11.71	806/10.94	2665/31.95
Prunus avium	1079/7.97	578/9.19	1483/28.45	3140/45.61
Prunus yedoensis	878/8.81	309/8.53	458/9.46	1645/26.80
Prunus × yedoensis_spa	1011/7.32	503/9.61	563/8.58	2077/25.51
Prunus × yedoensis_spe	910/7.35	513/8.25	580/8.88	2003/24.48
Prunus salicina	805/7.49	1168/18.17	656/9.06	2629/34.72
Prunus armeniaca	400/5.64	327/8.40	152/6.33	879/20.37
Prunus dulcis	346/7.06	128/8.64	232/6.68	706/22.38
Prunus persica	641/7.19	327/8.23	561/8.78	1529/24.20
Note: The copy number of full-length LTRs retrotransposons and proportion (%) of LTRs retrotransposons content in genomes were shown and separated with slash.

## Sheet: Supplementary Table 5
Supplementary Table S5 The number of total full-length LTR-RT clusters among different taxa
Cluster	Prunus pseudocerasus	Prunus avium	Prunus yedoensis	Prunus × yedoensis_spa	Prunus × yedoensis_spe	Prunus salicina	Prunus armeniaca	Prunus dulcis	Prunus persica	species-specific (Yes/No)
cluster_5232	27	24	70	129	45	1	0	1	0	N
cluster_4234	33	87	28	41	29	0	0	0	0	N
cluster_5081	3	0	0	1	1	38	28	37	65	N
cluster_5338	87	4	15	26	15	0	0	0	0	N
cluster_1281	0	0	0	0	0	108	0	0	0	Y
cluster_644	0	101	0	0	0	0	0	0	0	Y
cluster_5506	18	6	21	27	18	0	0	0	0	N
cluster_5100	30	2	11	17	15	1	0	0	0	N
cluster_4350	30	1	18	9	11	0	0	0	0	N
cluster_3842	22	5	6	19	7	6	0	1	1	N
cluster_5207	20	6	7	13	17	0	0	0	0	N
cluster_6220	0	0	0	0	0	0	0	0	61	Y
cluster_744	0	0	0	0	0	59	0	0	0	Y
cluster_5395	6	1	2	3	6	10	4	7	17	N
cluster_889	0	0	0	0	0	53	0	0	0	Y
cluster_3604	4	3	5	1	4	0	0	7	28	N
cluster_4945	24	16	6	0	6	0	0	0	0	N
cluster_5234	13	7	12	10	5	2	0	0	0	N
cluster_4941	18	2	10	9	5	3	0	0	0	N
cluster_5814	15	6	4	11	11	0	0	0	0	N
cluster_5224	0	0	0	0	0	44	0	0	0	Y
cluster_4970	12	12	6	11	3	0	0	0	0	N
cluster_519	0	0	0	0	0	41	0	0	0	Y
cluster_4061	14	2	9	6	10	0	0	0	0	N
cluster_4903	0	9	0	2	1	18	0	6	4	N
cluster_6589	8	5	5	12	10	0	0	0	0	N
cluster_4489	1	2	6	6	2	3	9	6	5	N
cluster_4160	8	2	7	8	5	4	5	0	1	N
cluster_964	2	0	0	18	0	16	1	0	1	N
cluster_7410	18	0	0	14	6	0	0	0	0	N
cluster_903	0	0	0	0	0	37	0	0	0	Y
cluster_5270	0	0	1	0	1	24	0	4	7	N
cluster_4977	6	1	16	11	3	0	0	0	0	N
cluster_1758	0	36	0	0	0	0	0	0	0	Y
cluster_4817	0	0	0	0	0	2	1	0	33	N
cluster_5027	8	7	6	15	0	0	0	0	0	N
cluster_5018	8	5	11	2	8	2	0	0	0	N
cluster_2554	0	0	0	0	0	35	0	0	0	Y
cluster_5719	31	0	0	1	3	0	0	0	0	N
cluster_4938	2	8	10	11	3	0	0	0	0	N
cluster_3333	0	0	0	0	0	33	0	0	0	Y
cluster_1267	1	19	5	5	2	0	0	0	0	N
cluster_4969	11	13	3	1	3	0	0	0	0	N
cluster_5943	1	18	5	1	5	0	0	0	0	N
cluster_1782	13	0	8	7	2	0	0	0	0	N
cluster_4676	3	6	5	6	10	0	0	0	0	N
cluster_5068	4	9	4	9	4	0	0	0	0	N
cluster_3864	0	28	0	0	0	0	0	0	0	Y
cluster_4992	0	1	0	0	0	2	2	9	14	N
cluster_4902	4	1	5	10	8	0	0	0	0	N
cluster_3484	1	12	6	2	6	0	0	0	0	N
cluster_4853	10	4	7	5	0	0	0	0	1	N
cluster_1198	2	22	1	1	0	0	0	0	0	N
cluster_4818	0	0	0	0	0	1	9	4	12	N
cluster_4228	0	2	4	7	11	2	0	0	0	N
cluster_4483	3	11	3	4	4	1	0	0	0	N
cluster_4905	0	1	0	1	1	5	11	2	5	N
cluster_5879	11	11	0	0	4	0	0	0	0	N
cluster_1313	0	3	1	1	0	20	0	0	0	N
cluster_895	0	0	0	0	0	24	0	0	0	Y
cluster_1004	0	0	1	1	1	19	1	0	1	N
cluster_414	5	0	0	4	15	0	0	0	0	N
cluster_4650	7	3	1	0	1	12	0	0	0	N
cluster_7298	4	1	2	0	1	2	2	0	12	N
cluster_4924	4	0	2	1	4	1	7	3	2	N
cluster_5310	7	1	3	5	6	1	0	1	0	N
cluster_2394	0	0	0	0	0	23	0	0	0	Y
cluster_7060	0	0	0	0	0	0	0	8	15	N
cluster_1637	6	1	2	5	8	1	0	0	0	N
cluster_5387	0	4	0	0	3	4	0	5	7	N
cluster_3896	6	5	3	6	3	0	0	0	0	N
cluster_687	0	0	0	0	0	22	0	0	0	Y
cluster_4393	2	2	0	0	0	4	1	2	11	N
cluster_4271	2	0	5	8	7	0	0	0	0	N
cluster_5448	4	4	5	1	8	0	0	0	0	N
cluster_1145	0	21	0	0	0	0	0	0	0	Y
cluster_1224	0	21	0	0	0	0	0	0	0	Y
cluster_4392	4	1	8	5	3	0	0	0	0	N
cluster_3152	5	4	1	4	7	0	0	0	0	N
cluster_4531	7	2	6	1	4	0	1	0	0	N
cluster_4865	0	2	2	4	2	4	7	0	0	N
cluster_988	1	19	0	0	0	0	0	0	0	N
cluster_1385	3	0	1	5	11	0	0	0	0	N
cluster_5585	9	0	3	4	4	0	0	0	0	N
cluster_5888	3	0	8	7	2	0	0	0	0	N
cluster_4338	6	0	1	6	7	0	0	0	0	N
cluster_4549	0	2	4	1	0	4	3	2	4	N
cluster_584	0	0	0	0	0	0	0	0	19	Y
cluster_3331	19	0	0	0	0	0	0	0	0	Y
cluster_6253	19	0	0	0	0	0	0	0	0	Y
cluster_3386	10	0	1	6	2	0	0	0	0	N
cluster_4883	10	5	0	3	1	0	0	0	0	N
cluster_4879	5	0	2	2	1	3	2	1	3	N
cluster_6024	4	3	2	5	3	0	0	0	2	N
cluster_834	0	0	0	0	0	0	0	0	18	Y
cluster_2087	0	18	0	0	0	0	0	0	0	Y
cluster_4733	2	2	0	2	2	5	0	1	4	N
cluster_5254	4	4	1	0	2	4	3	0	0	N
cluster_993	0	0	0	0	0	17	0	0	0	Y
cluster_264	0	0	3	14	0	0	0	0	0	N
cluster_4844	1	0	2	3	11	0	0	0	0	N
cluster_5085	8	4	1	1	2	1	0	0	0	N
cluster_804	3	0	1	7	6	0	0	0	0	N
cluster_4860	6	3	3	5	0	0	0	0	0	N
cluster_7262	5	2	3	3	4	0	0	0	0	N
cluster_4971	4	3	2	4	4	0	0	0	0	N
cluster_2868	0	16	0	0	0	0	0	0	0	Y
cluster_3970	0	0	0	0	0	0	0	0	16	Y
cluster_7217	0	0	1	8	5	1	0	0	1	N
cluster_5291	0	1	0	0	0	3	4	2	6	N
cluster_4678	3	0	3	5	5	0	0	0	0	N
cluster_5290	1	0	2	4	2	5	2	0	0	N
cluster_3916	2	2	4	0	0	0	3	3	2	N
cluster_4545	4	3	3	0	1	3	0	1	1	N
cluster_5441	1	3	0	0	3	3	1	1	4	N
cluster_5445	0	1	0	3	4	3	2	1	2	N
cluster_3856	0	0	0	0	0	15	0	0	0	Y
cluster_4243	0	0	0	0	0	15	0	0	0	Y
cluster_4544	0	15	0	0	0	0	0	0	0	Y
cluster_3218	0	0	0	0	0	13	0	0	2	N
cluster_5318	0	12	0	0	3	0	0	0	0	N
cluster_1884	10	0	0	3	2	0	0	0	0	N
cluster_1133	3	0	3	9	0	0	0	0	0	N
cluster_5521	0	0	0	0	0	0	1	5	9	N
cluster_5160	0	2	1	2	2	8	0	0	0	N
cluster_7059	8	0	0	2	5	0	0	0	0	N
cluster_4742	1	2	0	7	5	0	0	0	0	N
cluster_6935	1	2	4	7	1	0	0	0	0	N
cluster_6021	1	0	1	1	2	4	1	4	1	N
cluster_719	0	0	0	0	0	14	0	0	0	Y
cluster_1390	14	0	0	0	0	0	0	0	0	Y
cluster_1497	0	0	0	0	0	14	0	0	0	Y
cluster_1510	0	14	0	0	0	0	0	0	0	Y
cluster_1664	0	0	0	0	0	0	14	0	0	Y
cluster_1693	0	14	0	0	0	0	0	0	0	Y
cluster_6211	14	0	0	0	0	0	0	0	0	Y
cluster_4735	1	0	0	0	0	13	0	0	0	N
cluster_1449	1	0	0	1	12	0	0	0	0	N
cluster_900	0	0	0	0	0	8	3	1	2	N
cluster_1677	2	0	4	0	8	0	0	0	0	N
cluster_4480	1	0	0	0	7	1	1	0	4	N
cluster_5559	2	7	0	1	1	3	0	0	0	N
cluster_1466	5	0	0	3	6	0	0	0	0	N
cluster_5092	6	1	0	3	4	0	0	0	0	N
cluster_5335	2	2	1	0	6	3	0	0	0	N
cluster_2061	5	0	2	2	5	0	0	0	0	N
cluster_5000	2	0	0	1	0	1	5	0	5	N
cluster_5297	5	0	1	1	3	0	4	0	0	N
cluster_5299	2	5	2	0	5	0	0	0	0	N
cluster_4143	0	2	1	2	1	2	0	4	2	N
cluster_4683	0	0	1	3	2	1	0	4	3	N
cluster_5076	2	1	2	1	0	4	1	2	1	N
cluster_2051	0	13	0	0	0	0	0	0	0	Y
cluster_4518	0	0	0	0	0	0	13	0	0	Y
cluster_6155	13	0	0	0	0	0	0	0	0	Y
cluster_2042	1	0	3	7	2	0	0	0	0	N
cluster_5689	0	0	2	4	7	0	0	0	0	N
cluster_2304	3	1	1	5	3	0	0	0	0	N
cluster_3960	0	0	4	4	5	0	0	0	0	N
cluster_4454	3	2	1	0	2	5	0	0	0	N
cluster_4752	5	4	0	0	0	4	0	0	0	N
cluster_4930	0	0	5	5	3	0	0	0	0	N
cluster_5174	0	0	1	0	1	0	1	5	5	N
cluster_7028	2	1	1	4	5	0	0	0	0	N
cluster_5614	3	1	1	0	0	0	1	4	3	N
cluster_4595	1	0	3	1	2	2	1	2	1	N
cluster_5366	2	0	1	1	2	1	2	1	3	N
cluster_5373	1	2	0	1	0	3	1	2	3	N
cluster_1827	0	12	0	0	0	0	0	0	0	Y
cluster_1066	0	0	0	0	0	0	0	1	11	N
cluster_2103	1	11	0	0	0	0	0	0	0	N
cluster_1235	1	0	0	1	10	0	0	0	0	N
cluster_1630	5	0	0	1	6	0	0	0	0	N
cluster_4777	6	2	1	2	0	1	0	0	0	N
cluster_5261	3	6	1	0	2	0	0	0	0	N
cluster_1092	3	3	0	1	5	0	0	0	0	N
cluster_4515	2	1	3	1	0	1	4	0	0	N
cluster_6775	1	0	3	4	4	0	0	0	0	N
cluster_5457	1	3	1	3	3	0	0	0	1	N
cluster_6023	2	2	2	3	2	1	0	0	0	N
cluster_7230	2	3	2	3	2	0	0	0	0	N
cluster_191	0	0	0	0	0	11	0	0	0	Y
cluster_461	0	0	0	0	0	0	11	0	0	Y
cluster_910	0	0	0	0	0	11	0	0	0	Y
cluster_1064	0	11	0	0	0	0	0	0	0	Y
cluster_2010	0	11	0	0	0	0	0	0	0	Y
cluster_2483	0	11	0	0	0	0	0	0	0	Y
cluster_2605	0	0	0	0	0	11	0	0	0	Y
cluster_6099	0	11	0	0	0	0	0	0	0	Y
cluster_1386	0	10	0	0	1	0	0	0	0	N
cluster_3440	0	0	2	2	7	0	0	0	0	N
cluster_4620	1	1	6	2	1	0	0	0	0	N
cluster_4428	0	2	3	1	5	0	0	0	0	N
cluster_5347	2	1	2	5	1	0	0	0	0	N
cluster_5407	1	0	1	5	4	0	0	0	0	N
cluster_7224	5	1	4	0	1	0	0	0	0	N
cluster_4603	0	0	4	4	3	0	0	0	0	N
cluster_5040	3	4	3	1	0	0	0	0	0	N
cluster_5149	2	4	0	1	0	2	1	0	1	N
cluster_5846	0	3	3	3	1	1	0	0	0	N
cluster_5182	2	0	2	1	2	0	0	2	2	N
cluster_871	0	0	0	0	0	10	0	0	0	Y
cluster_1463	0	0	0	0	0	10	0	0	0	Y
cluster_2074	0	10	0	0	0	0	0	0	0	Y
cluster_6282	10	0	0	0	0	0	0	0	0	Y
cluster_7046	0	0	0	0	0	0	0	0	10	Y
cluster_4252	0	1	0	0	0	9	0	0	0	N
cluster_6200	9	0	1	0	0	0	0	0	0	N
cluster_2238	0	0	0	0	2	8	0	0	0	N
cluster_4155	1	1	1	0	7	0	0	0	0	N
cluster_803	0	0	0	4	6	0	0	0	0	Y
cluster_1060	3	0	0	6	1	0	0	0	0	N
cluster_1484	1	0	2	1	6	0	0	0	0	N
cluster_1667	6	0	0	0	4	0	0	0	0	N
cluster_3859	6	0	0	0	4	0	0	0	0	N
cluster_1445	2	5	0	2	1	0	0	0	0	N
cluster_4552	5	0	2	0	3	0	0	0	0	N
cluster_4881	0	5	0	0	0	3	2	0	0	N
cluster_5538	1	0	2	1	5	1	0	0	0	N
cluster_1377	4	0	2	1	3	0	0	0	0	N
cluster_1410	0	0	2	4	4	0	0	0	0	N
cluster_2379	3	4	1	0	2	0	0	0	0	N
cluster_4783	1	2	3	4	0	0	0	0	0	N
cluster_5819	1	1	1	0	1	1	1	0	4	N
cluster_6060	0	0	0	0	0	3	4	2	1	N
cluster_1907	3	1	1	2	3	0	0	0	0	N
cluster_5554	0	1	1	3	0	2	1	0	2	N
cluster_5997	2	1	3	3	1	0	0	0	0	N
cluster_5412	0	0	2	0	2	1	1	2	2	N
cluster_5503	0	2	0	1	0	2	1	2	2	N
cluster_1070	0	0	0	0	0	9	0	0	0	Y
cluster_1117	0	0	0	0	0	9	0	0	0	Y
cluster_1966	0	0	0	0	0	0	0	9	0	Y
cluster_2671	0	0	0	0	0	9	0	0	0	Y
cluster_4082	0	0	0	0	0	0	0	0	9	Y
cluster_4640	9	0	0	0	0	0	0	0	0	Y
cluster_4679	0	9	0	0	0	0	0	0	0	Y
cluster_6224	0	9	0	0	0	0	0	0	0	Y
cluster_2594	0	8	1	0	0	0	0	0	0	N
cluster_6350	0	0	0	0	0	0	0	1	8	N
cluster_6556	0	0	0	0	0	8	0	0	1	N
cluster_280	7	0	0	1	1	0	0	0	0	N
cluster_1446	7	0	0	2	0	0	0	0	0	N
cluster_3820	0	0	0	0	0	0	0	7	2	N
cluster_4319	1	7	0	0	1	0	0	0	0	N
cluster_5856	7	0	1	0	1	0	0	0	0	N
cluster_5962	1	7	0	0	1	0	0	0	0	N
cluster_6387	7	1	0	0	1	0	0	0	0	N
cluster_7166	0	0	2	7	0	0	0	0	0	N
cluster_631	0	1	0	6	2	0	0	0	0	N
cluster_1602	0	0	1	2	6	0	0	0	0	N
cluster_3789	0	0	0	0	0	0	0	3	6	N
cluster_4965	6	0	1	0	2	0	0	0	0	N
cluster_6285	2	0	0	6	1	0	0	0	0	N
cluster_2247	0	0	0	5	4	0	0	0	0	Y
cluster_4632	0	2	2	5	0	0	0	0	0	N
cluster_5053	0	1	2	1	5	0	0	0	0	N
cluster_5072	0	1	5	3	0	0	0	0	0	N
cluster_5274	0	0	0	0	0	0	0	4	5	N
cluster_5391	0	0	0	0	0	1	1	2	5	N
cluster_6816	0	0	5	2	2	0	0	0	0	N
cluster_4580	0	4	0	1	4	0	0	0	0	N
cluster_4845	4	0	3	2	0	0	0	0	0	N
cluster_4887	0	0	1	4	2	2	0	0	0	N
cluster_5177	0	0	0	0	0	1	1	3	4	N
cluster_5737	0	0	0	0	0	4	4	1	0	N
cluster_1174	1	0	3	2	3	0	0	0	0	N
cluster_5821	1	0	1	3	3	0	0	0	1	N
cluster_5947	3	0	2	2	2	0	0	0	0	N
cluster_7124	3	1	0	2	3	0	0	0	0	N
cluster_7176	2	0	3	3	1	0	0	0	0	N
cluster_1369	0	0	0	0	0	8	0	0	0	Y
cluster_1977	0	8	0	0	0	0	0	0	0	Y
cluster_2125	0	8	0	0	0	0	0	0	0	Y
cluster_2387	0	8	0	0	0	0	0	0	0	Y
cluster_2738	0	0	0	0	0	0	8	0	0	Y
cluster_2854	0	8	0	0	0	0	0	0	0	Y
cluster_3646	0	0	0	0	0	0	0	8	0	Y
cluster_3658	0	0	0	0	0	8	0	0	0	Y
cluster_3750	0	0	0	0	0	0	0	0	8	Y
cluster_3825	0	0	0	0	0	8	0	0	0	Y
cluster_4006	0	0	0	0	0	0	0	0	8	Y
cluster_4514	0	8	0	0	0	0	0	0	0	Y
cluster_4682	0	8	0	0	0	0	0	0	0	Y
cluster_4787	0	0	0	0	0	8	0	0	0	Y
cluster_4842	0	8	0	0	0	0	0	0	0	Y
cluster_365	1	0	0	7	0	0	0	0	0	N
cluster_6182	0	0	0	7	1	0	0	0	0	Y
cluster_6337	0	0	0	0	0	7	1	0	0	N
cluster_6955	0	0	0	1	7	0	0	0	0	Y
cluster_825	1	6	1	0	0	0	0	0	0	N
cluster_1757	0	0	0	0	0	6	2	0	0	N
cluster_4963	0	0	1	0	1	0	0	0	6	N
cluster_5336	0	6	0	0	0	2	0	0	0	N
cluster_5367	0	0	0	0	0	0	0	2	6	N
cluster_3485	5	1	1	0	1	0	0	0	0	N
cluster_3734	5	0	0	1	2	0	0	0	0	N
cluster_4708	0	1	1	5	0	0	1	0	0	N
cluster_6903	0	0	0	0	0	0	0	3	5	N
cluster_1456	2	0	0	0	4	2	0	0	0	N
cluster_1711	4	0	0	3	1	0	0	0	0	N
cluster_3295	1	0	4	0	3	0	0	0	0	N
cluster_4957	2	0	4	2	0	0	0	0	0	N
cluster_4961	0	1	4	2	1	0	0	0	0	N
cluster_5217	0	0	1	4	1	1	0	1	0	N
cluster_5659	2	0	0	2	4	0	0	0	0	N
cluster_5664	2	0	4	2	0	0	0	0	0	N
cluster_6533	0	1	1	0	4	1	0	1	0	N
cluster_7278	1	1	4	0	2	0	0	0	0	N
cluster_3281	2	1	2	3	0	0	0	0	0	N
cluster_4399	0	3	1	3	1	0	0	0	0	N
cluster_4741	0	0	3	2	3	0	0	0	0	N
cluster_5344	0	1	0	1	0	0	3	2	1	N
cluster_5362	1	0	1	0	1	0	1	1	3	N
cluster_5394	0	0	0	0	0	1	3	1	3	N
cluster_5408	1	1	3	0	3	0	0	0	0	N
cluster_5502	1	0	0	1	2	0	0	1	3	N
cluster_5666	2	2	1	0	3	0	0	0	0	N
cluster_7163	3	0	1	2	2	0	0	0	0	N
cluster_4793	2	2	2	2	0	0	0	0	0	N
cluster_5587	1	2	1	2	0	1	0	1	0	N
cluster_5708	2	0	1	0	0	2	0	2	1	N
cluster_2303	0	7	0	0	0	0	0	0	0	Y
cluster_2330	0	7	0	0	0	0	0	0	0	Y
cluster_2462	0	7	0	0	0	0	0	0	0	Y
cluster_2713	0	7	0	0	0	0	0	0	0	Y
cluster_3109	0	0	0	0	0	0	0	0	7	Y
cluster_3805	0	0	0	0	0	7	0	0	0	Y
cluster_3847	0	7	0	0	0	0	0	0	0	Y
cluster_4145	0	0	0	0	0	7	0	0	0	Y
cluster_4193	0	0	0	0	0	0	0	0	7	Y
cluster_4395	0	0	0	0	0	0	7	0	0	Y
cluster_4615	0	0	0	0	0	7	0	0	0	Y
cluster_4856	0	7	0	0	0	0	0	0	0	Y
cluster_1974	1	6	0	0	0	0	0	0	0	N
cluster_4239	0	0	0	0	0	0	1	0	6	N
cluster_6445	0	1	0	0	0	0	6	0	0	N
cluster_1469	5	0	0	2	0	0	0	0	0	N
cluster_1567	0	1	0	0	1	0	0	0	5	N
cluster_2887	1	0	0	1	5	0	0	0	0	N
cluster_3957	0	0	0	0	0	0	0	2	5	N
cluster_4892	1	5	1	0	0	0	0	0	0	N
cluster_4964	0	1	1	0	5	0	0	0	0	N
cluster_5491	0	0	0	0	0	5	2	0	0	N
cluster_6482	5	1	1	0	0	0	0	0	0	N
cluster_7034	5	0	0	2	0	0	0	0	0	N
cluster_7323	1	0	1	0	5	0	0	0	0	N
cluster_1055	1	0	0	2	4	0	0	0	0	N
cluster_1600	0	0	2	1	4	0	0	0	0	N
cluster_4499	4	1	1	0	0	0	0	0	1	N
cluster_5062	1	4	1	1	0	0	0	0	0	N
cluster_5140	0	0	0	1	2	4	0	0	0	N
cluster_5300	2	1	0	0	0	4	0	0	0	N
cluster_5329	0	0	0	0	0	0	0	3	4	N
cluster_5555	0	0	1	1	0	0	0	1	4	N
cluster_5619	3	0	0	0	0	4	0	0	0	N
cluster_5677	1	1	0	1	4	0	0	0	0	N
cluster_5722	0	0	2	1	4	0	0	0	0	N
cluster_5880	0	1	0	4	2	0	0	0	0	N
cluster_6407	4	0	0	0	3	0	0	0	0	N
cluster_6575	0	0	1	2	4	0	0	0	0	N
cluster_6634	0	2	1	0	0	4	0	0	0	N
cluster_7172	0	0	0	0	0	0	0	3	4	N
cluster_135	3	0	0	2	2	0	0	0	0	N
cluster_1972	1	0	0	3	3	0	0	0	0	N
cluster_3567	2	0	2	3	0	0	0	0	0	N
cluster_3584	0	0	2	2	3	0	0	0	0	N
cluster_4473	0	2	1	0	0	1	3	0	0	N
cluster_4517	1	0	1	0	1	0	3	0	1	N
cluster_4776	1	0	3	3	0	0	0	0	0	N
cluster_5066	3	1	1	1	0	0	0	0	1	N
cluster_5175	2	0	0	0	0	0	1	1	3	N
cluster_5285	2	0	0	3	2	0	0	0	0	N
cluster_5322	1	0	3	1	1	1	0	0	0	N
cluster_5345	0	3	1	1	0	1	1	0	0	N
cluster_5421	0	0	0	0	0	0	1	3	3	N
cluster_5584	1	2	1	0	0	3	0	0	0	N
cluster_5586	3	0	0	2	1	0	0	1	0	N
cluster_5649	0	0	1	2	0	1	0	0	3	N
cluster_5902	0	1	0	1	1	0	1	3	0	N
cluster_6049	3	1	0	2	1	0	0	0	0	N
cluster_6068	0	0	2	3	2	0	0	0	0	N
cluster_6692	0	0	0	0	0	2	0	2	3	N
cluster_7080	1	2	0	1	3	0	0	0	0	N
cluster_7168	3	0	1	1	2	0	0	0	0	N
cluster_7201	3	1	0	1	2	0	0	0	0	N
cluster_7220	3	0	2	0	2	0	0	0	0	N
cluster_7249	3	0	1	1	2	0	0	0	0	N
cluster_7254	1	0	3	3	0	0	0	0	0	N
cluster_7274	2	0	1	1	3	0	0	0	0	N
cluster_3227	2	2	1	0	1	0	1	0	0	N
cluster_3522	2	2	1	0	2	0	0	0	0	N
cluster_4600	2	2	1	1	0	1	0	0	0	N
cluster_5120	1	0	2	2	2	0	0	0	0	N
cluster_5327	0	0	0	0	1	2	2	2	0	N
cluster_5359	1	2	1	0	0	0	0	2	1	N
cluster_5375	1	2	2	1	1	0	0	0	0	N
cluster_5414	2	1	2	0	0	1	0	0	1	N
cluster_5746	1	2	1	0	1	0	1	1	0	N
cluster_457	0	0	0	0	0	0	6	0	0	Y
cluster_561	0	0	0	0	0	0	6	0	0	Y
cluster_572	0	0	0	0	0	0	0	0	6	Y
cluster_659	0	0	0	0	0	6	0	0	0	Y
cluster_721	0	0	0	0	0	6	0	0	0	Y
cluster_866	0	0	0	0	0	0	6	0	0	Y
cluster_927	0	0	0	0	0	6	0	0	0	Y
cluster_1078	0	0	0	0	0	6	0	0	0	Y
cluster_1116	0	6	0	0	0	0	0	0	0	Y
cluster_1132	0	0	0	0	0	6	0	0	0	Y
cluster_1142	6	0	0	0	0	0	0	0	0	Y
cluster_1187	6	0	0	0	0	0	0	0	0	Y
cluster_1489	0	0	0	0	0	6	0	0	0	Y
cluster_1530	0	6	0	0	0	0	0	0	0	Y
cluster_1720	0	6	0	0	0	0	0	0	0	Y
cluster_1855	0	0	0	0	0	0	6	0	0	Y
cluster_2057	0	0	0	0	0	0	6	0	0	Y
cluster_2090	0	6	0	0	0	0	0	0	0	Y
cluster_2181	0	6	0	0	0	0	0	0	0	Y
cluster_2205	0	6	0	0	0	0	0	0	0	Y
cluster_2749	0	0	0	0	0	6	0	0	0	Y
cluster_2851	0	6	0	0	0	0	0	0	0	Y
cluster_3836	0	0	0	0	0	6	0	0	0	Y
cluster_3840	0	0	0	0	0	6	0	0	0	Y
cluster_3884	0	0	0	0	0	6	0	0	0	Y
cluster_3952	0	0	0	0	0	6	0	0	0	Y
cluster_4095	0	0	0	0	0	0	0	0	6	Y
cluster_4713	0	6	0	0	0	0	0	0	0	Y
cluster_4858	0	0	0	0	0	6	0	0	0	Y
cluster_4986	0	6	0	0	0	0	0	0	0	Y
cluster_5660	0	0	0	0	0	6	0	0	0	Y
cluster_7152	0	0	0	0	0	0	0	0	6	Y
cluster_1139	0	0	0	0	0	1	5	0	0	N
cluster_1408	0	0	1	5	0	0	0	0	0	N
cluster_1911	0	0	0	0	1	0	0	0	5	N
cluster_2065	0	5	0	1	0	0	0	0	0	N
cluster_2094	0	0	0	0	0	0	0	1	5	N
cluster_4981	5	0	0	0	1	0	0	0	0	N
cluster_6391	0	0	0	0	0	0	1	0	5	N
cluster_7356	0	0	1	5	0	0	0	0	0	N
cluster_1980	1	0	0	0	0	4	0	0	1	N
cluster_3390	2	0	0	0	0	4	0	0	0	N
cluster_4754	1	0	1	0	4	0	0	0	0	N
cluster_5078	0	0	0	0	0	1	1	0	4	N
cluster_5535	0	0	0	1	0	0	0	1	4	N
cluster_6096	0	2	4	0	0	0	0	0	0	N
cluster_6257	1	0	1	0	4	0	0	0	0	N
cluster_7177	0	0	2	4	0	0	0	0	0	N
cluster_7211	2	0	0	4	0	0	0	0	0	N
cluster_7281	0	0	2	4	0	0	0	0	0	N
cluster_1405	0	0	1	2	3	0	0	0	0	N
cluster_1764	0	0	0	0	0	1	3	0	2	N
cluster_2295	2	0	1	0	3	0	0	0	0	N
cluster_3817	0	0	0	0	0	0	0	3	3	N
cluster_4262	0	0	2	1	3	0	0	0	0	N
cluster_4270	3	0	0	1	2	0	0	0	0	N
cluster_4546	0	1	1	3	0	1	0	0	0	N
cluster_4697	0	0	2	1	3	0	0	0	0	N
cluster_4834	2	3	0	1	0	0	0	0	0	N
cluster_4919	0	2	0	0	0	3	0	0	1	N
cluster_4990	0	1	0	0	0	1	1	0	3	N
cluster_5010	1	1	1	3	0	0	0	0	0	N
cluster_5154	0	0	1	0	3	2	0	0	0	N
cluster_5155	0	0	0	0	0	3	2	0	1	N
cluster_5250	1	0	1	1	0	3	0	0	0	N
cluster_5337	3	0	2	1	0	0	0	0	0	N
cluster_5392	2	0	0	1	3	0	0	0	0	N
cluster_5699	0	1	1	1	0	0	3	0	0	N
cluster_5711	1	1	0	0	0	0	1	3	0	N
cluster_5860	2	0	1	3	0	0	0	0	0	N
cluster_5975	1	2	3	0	0	0	0	0	0	N
cluster_6071	0	0	0	0	0	3	0	2	1	N
cluster_6206	3	2	0	0	1	0	0	0	0	N
cluster_6233	3	2	1	0	0	0	0	0	0	N
cluster_6417	3	1	2	0	0	0	0	0	0	N
cluster_6788	2	0	0	3	1	0	0	0	0	N
cluster_6861	0	0	2	1	3	0	0	0	0	N
cluster_7065	2	0	3	1	0	0	0	0	0	N
cluster_7210	3	0	3	0	0	0	0	0	0	N
cluster_7268	3	0	0	1	2	0	0	0	0	N
cluster_7277	2	0	1	0	3	0	0	0	0	N
cluster_7307	1	0	0	2	3	0	0	0	0	N
cluster_7332	2	0	1	3	0	0	0	0	0	N
cluster_489	2	0	0	2	2	0	0	0	0	N
cluster_1454	1	0	2	2	1	0	0	0	0	N
cluster_1682	2	0	0	1	1	2	0	0	0	N
cluster_1707	1	1	1	0	2	1	0	0	0	N
cluster_4576	1	0	1	0	1	1	2	0	0	N
cluster_4653	2	1	1	1	1	0	0	0	0	N
cluster_4838	1	0	0	0	0	1	1	2	1	N
cluster_5123	1	0	0	0	0	1	2	0	2	N
cluster_5273	1	0	1	1	2	0	0	1	0	N
cluster_5377	2	1	0	0	1	0	0	2	0	N
cluster_5389	0	0	2	1	1	1	0	0	1	N
cluster_5428	0	0	1	1	0	1	2	1	0	N
cluster_5430	0	1	1	2	2	0	0	0	0	N
cluster_5479	1	0	1	2	0	2	0	0	0	N
cluster_5594	2	0	2	2	0	0	0	0	0	N
cluster_5598	0	0	0	0	1	2	1	0	2	N
cluster_7260	2	0	2	2	0	0	0	0	0	N
cluster_491	0	0	5	0	0	0	0	0	0	Y
cluster_567	0	0	0	0	0	0	5	0	0	Y
cluster_578	0	0	0	0	0	0	5	0	0	Y
cluster_583	0	0	0	0	0	0	0	0	5	Y
cluster_921	0	0	0	0	0	5	0	0	0	Y
cluster_980	0	0	0	0	0	5	0	0	0	Y
cluster_1299	0	0	0	0	0	0	0	0	5	Y
cluster_1575	5	0	0	0	0	0	0	0	0	Y
cluster_1610	0	0	0	5	0	0	0	0	0	Y
cluster_1613	0	0	0	0	0	5	0	0	0	Y
cluster_1655	0	0	0	0	0	5	0	0	0	Y
cluster_1769	0	5	0	0	0	0	0	0	0	Y
cluster_2015	0	0	0	0	0	0	0	0	5	Y
cluster_2018	0	0	0	0	0	0	0	5	0	Y
cluster_2021	0	0	0	5	0	0	0	0	0	Y
cluster_2030	0	0	0	0	0	0	0	0	5	Y
cluster_2049	0	0	0	0	0	0	0	0	5	Y
cluster_2134	0	5	0	0	0	0	0	0	0	Y
cluster_2162	0	0	0	0	0	5	0	0	0	Y
cluster_2166	0	5	0	0	0	0	0	0	0	Y
cluster_2171	0	0	0	0	0	5	0	0	0	Y
cluster_2421	0	5	0	0	0	0	0	0	0	Y
cluster_2469	0	5	0	0	0	0	0	0	0	Y
cluster_2877	0	5	0	0	0	0	0	0	0	Y
cluster_2896	0	5	0	0	0	0	0	0	0	Y
cluster_3472	0	0	0	0	0	5	0	0	0	Y
cluster_3841	0	0	0	0	0	0	0	0	5	Y
cluster_3855	5	0	0	0	0	0	0	0	0	Y
cluster_3880	0	0	0	0	0	5	0	0	0	Y
cluster_3930	0	0	0	0	0	5	0	0	0	Y
cluster_3997	0	0	0	0	0	5	0	0	0	Y
cluster_4033	0	0	0	0	0	5	0	0	0	Y
cluster_4236	0	5	0	0	0	0	0	0	0	Y
cluster_4293	0	0	0	0	0	5	0	0	0	Y
cluster_6151	0	0	0	0	0	0	5	0	0	Y
cluster_6185	0	0	0	0	0	0	0	5	0	Y
cluster_6365	0	5	0	0	0	0	0	0	0	Y
cluster_6663	0	0	0	0	0	0	0	5	0	Y
cluster_7027	5	0	0	0	0	0	0	0	0	Y
cluster_984	0	0	4	0	1	0	0	0	0	N
cluster_1452	0	0	0	0	0	1	4	0	0	N
cluster_1485	0	0	4	0	1	0	0	0	0	N
cluster_1544	0	0	0	1	4	0	0	0	0	Y
cluster_1668	4	0	0	0	1	0	0	0	0	N
cluster_2639	0	4	1	0	0	0	0	0	0	N
cluster_3776	0	0	0	0	0	0	0	4	1	N
cluster_4769	0	0	0	0	0	0	0	4	1	N
cluster_4872	0	1	0	0	0	4	0	0	0	N
cluster_5283	0	0	0	0	0	1	4	0	0	N
cluster_5302	0	0	0	1	0	4	0	0	0	N
cluster_5724	0	1	0	0	0	0	0	0	4	N
cluster_6009	0	0	1	4	0	0	0	0	0	N
cluster_6787	4	0	0	1	0	0	0	0	0	N
cluster_7041	4	0	0	1	0	0	0	0	0	N
cluster_141	2	0	0	3	0	0	0	0	0	N
cluster_321	0	0	0	2	3	0	0	0	0	Y
cluster_1051	3	0	2	0	0	0	0	0	0	N
cluster_1728	0	0	0	0	0	3	1	0	1	N
cluster_3729	1	0	0	1	0	3	0	0	0	N
cluster_3878	1	0	1	0	3	0	0	0	0	N
cluster_4436	1	0	3	1	0	0	0	0	0	N
cluster_4450	0	0	0	1	1	0	0	0	3	N
cluster_4465	0	0	1	0	0	1	0	3	0	N
cluster_4528	0	0	0	0	0	0	0	3	2	N
cluster_4530	1	0	0	0	3	0	1	0	0	N
cluster_4614	1	0	1	0	3	0	0	0	0	N
cluster_4660	0	3	0	0	2	0	0	0	0	N
cluster_4687	0	0	3	2	0	0	0	0	0	N
cluster_4914	0	0	1	3	1	0	0	0	0	N
cluster_5054	0	3	0	0	1	0	1	0	0	N
cluster_5058	0	0	0	0	0	0	2	0	3	N
cluster_5118	0	0	1	1	3	0	0	0	0	N
cluster_5128	0	0	3	2	0	0	0	0	0	N
cluster_5147	0	0	0	0	3	1	0	1	0	N
cluster_5384	0	0	0	2	3	0	0	0	0	Y
cluster_5473	0	0	1	3	1	0	0	0	0	N
cluster_5517	3	0	0	1	1	0	0	0	0	N
cluster_5550	0	0	0	0	0	0	0	2	3	N
cluster_5599	0	0	0	0	0	0	0	2	3	N
cluster_5616	0	2	0	0	0	0	0	0	3	N
cluster_5680	3	1	0	0	1	0	0	0	0	N
cluster_5764	0	0	0	0	0	2	3	0	0	N
cluster_5853	0	0	3	2	0	0	0	0	0	N
cluster_6123	0	3	1	0	1	0	0	0	0	N
cluster_6174	0	0	0	0	0	0	1	3	1	N
cluster_6676	3	0	0	0	2	0	0	0	0	N
cluster_6858	3	0	1	1	0	0	0	0	0	N
cluster_7097	1	0	3	1	0	0	0	0	0	N
cluster_7148	3	0	0	1	1	0	0	0	0	N
cluster_7187	0	0	0	0	0	0	0	2	3	N
cluster_7256	0	1	0	3	1	0	0	0	0	N
cluster_7371	3	0	0	1	1	0	0	0	0	N
cluster_970	2	0	2	1	0	0	0	0	0	N
cluster_1566	0	0	0	0	0	1	1	1	2	N
cluster_1918	2	1	0	0	2	0	0	0	0	N
cluster_1979	0	1	1	1	2	0	0	0	0	N
cluster_2050	2	1	0	0	2	0	0	0	0	N
cluster_2088	0	0	2	1	2	0	0	0	0	N
cluster_3216	0	0	1	1	0	1	2	0	0	N
cluster_3434	0	0	0	1	2	2	0	0	0	N
cluster_3453	0	0	2	1	2	0	0	0	0	N
cluster_3622	0	1	2	1	1	0	0	0	0	N
cluster_4318	1	1	1	0	2	0	0	0	0	N
cluster_4516	0	1	1	0	1	2	0	0	0	N
cluster_4591	2	0	1	0	1	0	1	0	0	N
cluster_4670	1	0	1	0	2	0	0	1	0	N
cluster_4740	0	0	1	2	2	0	0	0	0	N
cluster_4831	2	0	1	1	1	0	0	0	0	N
cluster_4962	2	0	0	2	0	1	0	0	0	N
cluster_5014	0	0	1	1	0	0	0	2	1	N
cluster_5055	0	0	0	0	0	1	2	1	1	N
cluster_5061	1	0	1	1	2	0	0	0	0	N
cluster_5090	0	1	1	0	0	1	2	0	0	N
cluster_5275	0	1	2	0	0	0	2	0	0	N
cluster_5319	2	1	1	0	1	0	0	0	0	N
cluster_5326	0	0	0	0	2	0	2	0	1	N
cluster_5386	1	0	1	2	0	0	0	1	0	N
cluster_5397	1	0	1	1	2	0	0	0	0	N
cluster_5497	1	2	0	2	0	0	0	0	0	N
cluster_5531	1	0	1	0	0	0	2	0	1	N
cluster_5628	0	0	0	1	0	1	2	0	1	N
cluster_5638	0	0	0	2	0	0	1	0	2	N
cluster_5839	1	0	2	2	0	0	0	0	0	N
cluster_6266	0	2	2	1	0	0	0	0	0	N
cluster_6465	1	2	0	2	0	0	0	0	0	N
cluster_6704	2	0	1	1	1	0	0	0	0	N
cluster_6752	1	0	1	2	1	0	0	0	0	N
cluster_6915	1	1	2	1	0	0	0	0	0	N
cluster_6975	2	1	0	2	0	0	0	0	0	N
cluster_7071	2	0	2	1	0	0	0	0	0	N
cluster_7106	2	1	1	1	0	0	0	0	0	N
cluster_7109	1	0	0	1	2	0	0	0	1	N
cluster_7117	1	0	1	1	2	0	0	0	0	N
cluster_7196	2	2	1	0	0	0	0	0	0	N
cluster_7272	2	1	1	1	0	0	0	0	0	N
cluster_7289	0	2	1	1	1	0	0	0	0	N
cluster_7301	2	1	1	0	1	0	0	0	0	N
cluster_7345	1	0	2	2	0	0	0	0	0	N
cluster_5411	0	0	1	1	1	0	1	0	1	N
cluster_5438	1	1	0	0	1	1	0	0	1	N
cluster_137	0	0	0	0	0	4	0	0	0	Y
cluster_499	0	0	0	0	0	4	0	0	0	Y
cluster_505	0	0	0	0	0	0	4	0	0	Y
cluster_531	0	0	0	0	0	4	0	0	0	Y
cluster_873	0	4	0	0	0	0	0	0	0	Y
cluster_1007	0	4	0	0	0	0	0	0	0	Y
cluster_1252	4	0	0	0	0	0	0	0	0	Y
cluster_1264	0	4	0	0	0	0	0	0	0	Y
cluster_1306	0	0	0	0	0	0	4	0	0	Y
cluster_1336	0	0	0	0	0	4	0	0	0	Y
cluster_1373	0	0	0	0	0	0	0	0	4	Y
cluster_1460	0	0	0	0	0	0	4	0	0	Y
cluster_1492	0	0	0	0	4	0	0	0	0	Y
cluster_1819	0	0	0	0	0	4	0	0	0	Y
cluster_1886	0	0	0	0	0	4	0	0	0	Y
cluster_1887	0	0	0	0	0	0	0	0	4	Y
cluster_1981	0	0	0	0	0	0	4	0	0	Y
cluster_2023	0	0	0	0	0	0	0	0	4	Y
cluster_2028	0	0	0	0	0	0	0	4	0	Y
cluster_2029	0	0	0	0	0	4	0	0	0	Y
cluster_2084	0	0	0	0	0	0	0	0	4	Y
cluster_2123	4	0	0	0	0	0	0	0	0	Y
cluster_2242	0	4	0	0	0	0	0	0	0	Y
cluster_2301	0	4	0	0	0	0	0	0	0	Y
cluster_2486	0	4	0	0	0	0	0	0	0	Y
cluster_2549	0	4	0	0	0	0	0	0	0	Y
cluster_2555	0	4	0	0	0	0	0	0	0	Y
cluster_2602	0	4	0	0	0	0	0	0	0	Y
cluster_2666	0	4	0	0	0	0	0	0	0	Y
cluster_2761	0	0	0	0	0	4	0	0	0	Y
cluster_2799	0	0	0	0	0	4	0	0	0	Y
cluster_2810	0	4	0	0	0	0	0	0	0	Y
cluster_2829	0	4	0	0	0	0	0	0	0	Y
cluster_2872	0	4	0	0	0	0	0	0	0	Y
cluster_2882	0	4	0	0	0	0	0	0	0	Y
cluster_2884	0	4	0	0	0	0	0	0	0	Y
cluster_2899	0	4	0	0	0	0	0	0	0	Y
cluster_3283	0	0	0	0	0	0	4	0	0	Y
cluster_3477	0	0	0	0	0	4	0	0	0	Y
cluster_3489	0	0	0	0	0	4	0	0	0	Y
cluster_3513	0	4	0	0	0	0	0	0	0	Y
cluster_3764	0	0	0	0	0	0	0	0	4	Y
cluster_3790	0	0	0	0	0	0	0	0	4	Y
cluster_3881	0	0	0	0	0	0	0	4	0	Y
cluster_3904	0	0	0	0	0	4	0	0	0	Y
cluster_3915	0	4	0	0	0	0	0	0	0	Y
cluster_3993	0	0	0	0	0	0	0	0	4	Y
cluster_4011	0	0	0	0	0	4	0	0	0	Y
cluster_4132	0	0	0	0	0	0	0	0	4	Y
cluster_4170	0	0	0	0	0	0	0	0	4	Y
cluster_4172	0	0	0	0	0	0	0	0	4	Y
cluster_4274	0	4	0	0	0	0	0	0	0	Y
cluster_4492	0	0	0	0	0	4	0	0	0	Y
cluster_4655	0	4	0	0	0	0	0	0	0	Y
cluster_4771	4	0	0	0	0	0	0	0	0	Y
cluster_4840	0	4	0	0	0	0	0	0	0	Y
cluster_4893	0	4	0	0	0	0	0	0	0	Y
cluster_4987	0	0	0	0	0	4	0	0	0	Y
cluster_5088	0	0	0	0	4	0	0	0	0	Y
cluster_5091	0	0	0	0	0	0	0	4	0	Y
cluster_5249	0	0	0	4	0	0	0	0	0	Y
cluster_5621	0	4	0	0	0	0	0	0	0	Y
cluster_5727	0	0	0	0	0	4	0	0	0	Y
cluster_5736	0	0	0	0	4	0	0	0	0	Y
cluster_6045	0	0	0	0	4	0	0	0	0	Y
cluster_6084	0	4	0	0	0	0	0	0	0	Y
cluster_6381	0	4	0	0	0	0	0	0	0	Y
cluster_6403	0	0	0	0	0	4	0	0	0	Y
cluster_6501	0	0	0	0	0	4	0	0	0	Y
cluster_6637	0	4	0	0	0	0	0	0	0	Y
cluster_7118	4	0	0	0	0	0	0	0	0	Y
cluster_7158	0	0	0	0	0	0	0	0	4	Y
cluster_129	0	0	1	3	0	0	0	0	0	N
cluster_290	0	0	0	1	3	0	0	0	0	Y
cluster_485	3	0	0	1	0	0	0	0	0	N
cluster_497	0	3	1	0	0	0	0	0	0	N
cluster_514	0	0	3	0	1	0	0	0	0	N
cluster_1063	0	0	1	0	3	0	0	0	0	N
cluster_1465	1	0	0	3	0	0	0	0	0	N
cluster_1476	0	0	0	0	0	1	3	0	0	N
cluster_1483	1	0	0	3	0	0	0	0	0	N
cluster_1528	0	3	0	0	0	0	1	0	0	N
cluster_1538	3	0	0	1	0	0	0	0	0	N
cluster_1606	0	0	0	1	3	0	0	0	0	Y
cluster_1629	0	0	3	0	1	0	0	0	0	N
cluster_3143	0	0	0	0	0	1	3	0	0	N
cluster_3322	0	0	0	1	3	0	0	0	0	Y
cluster_4101	0	0	0	0	0	3	1	0	0	N
cluster_4440	0	3	0	1	0	0	0	0	0	N
cluster_4630	0	0	0	0	0	0	0	3	1	N
cluster_4816	0	0	0	0	0	3	0	0	1	N
cluster_4851	0	3	0	1	0	0	0	0	0	N
cluster_4882	0	0	0	0	0	0	0	1	3	N
cluster_4976	0	0	0	0	0	0	0	1	3	N
cluster_5032	1	3	0	0	0	0	0	0	0	N
cluster_5038	3	0	0	0	1	0	0	0	0	N
cluster_5039	0	0	0	1	0	0	3	0	0	N
cluster_5187	0	0	1	0	3	0	0	0	0	N
cluster_5196	0	0	1	0	3	0	0	0	0	N
cluster_5334	0	0	0	0	0	0	1	0	3	N
cluster_5372	0	0	0	1	3	0	0	0	0	Y
cluster_5507	1	0	0	3	0	0	0	0	0	N
cluster_5511	0	1	0	0	0	3	0	0	0	N
cluster_5552	0	0	1	3	0	0	0	0	0	N
cluster_5687	0	0	1	0	3	0	0	0	0	N
cluster_5854	1	0	0	3	0	0	0	0	0	N
cluster_5909	3	0	0	0	1	0	0	0	0	N
cluster_6236	3	0	1	0	0	0	0	0	0	N
cluster_6553	0	1	0	0	0	3	0	0	0	N
cluster_6766	0	0	0	0	0	0	0	1	3	N
cluster_6821	0	1	0	3	0	0	0	0	0	N
cluster_6826	0	0	3	0	1	0	0	0	0	N
cluster_6886	1	0	0	0	3	0	0	0	0	N
cluster_6934	0	0	1	3	0	0	0	0	0	N
cluster_6970	0	0	3	1	0	0	0	0	0	N
cluster_7014	3	0	0	1	0	0	0	0	0	N
cluster_7021	0	0	1	3	0	0	0	0	0	N
cluster_7136	3	1	0	0	0	0	0	0	0	N
cluster_7284	0	0	3	1	0	0	0	0	0	N
cluster_7321	1	0	0	3	0	0	0	0	0	N
cluster_7340	1	0	0	0	3	0	0	0	0	N
cluster_296	1	0	1	2	0	0	0	0	0	N
cluster_823	0	0	2	0	2	0	0	0	0	N
cluster_969	0	0	1	2	1	0	0	0	0	N
cluster_1062	2	1	0	1	0	0	0	0	0	N
cluster_1233	0	2	0	1	1	0	0	0	0	N
cluster_1498	0	0	2	2	0	0	0	0	0	N
cluster_1712	0	0	1	1	2	0	0	0	0	N
cluster_2116	0	0	1	2	1	0	0	0	0	N
cluster_2251	2	0	1	0	1	0	0	0	0	N
cluster_2310	2	0	1	1	0	0	0	0	0	N
cluster_2759	2	1	0	0	1	0	0	0	0	N
cluster_3061	0	1	1	0	2	0	0	0	0	N
cluster_3293	0	0	2	2	0	0	0	0	0	N
cluster_3362	1	0	0	1	2	0	0	0	0	N
cluster_3777	2	0	1	0	1	0	0	0	0	N
cluster_4043	2	0	1	0	1	0	0	0	0	N
cluster_4197	1	0	1	2	0	0	0	0	0	N
cluster_4299	0	0	2	2	0	0	0	0	0	N
cluster_4521	1	0	2	0	0	0	0	0	1	N
cluster_4764	1	1	0	2	0	0	0	0	0	N
cluster_4813	1	0	0	1	0	2	0	0	0	N
cluster_4862	0	0	1	1	2	0	0	0	0	N
cluster_4871	0	1	0	0	1	0	0	0	2	N
cluster_4920	0	1	2	1	0	0	0	0	0	N
cluster_5029	0	0	2	0	2	0	0	0	0	N
cluster_5131	1	0	1	2	0	0	0	0	0	N
cluster_5151	0	0	1	0	0	0	0	1	2	N
cluster_5268	0	0	0	0	1	0	0	2	1	N
cluster_5288	0	0	1	0	0	1	0	0	2	N
cluster_5449	0	0	0	0	0	2	2	0	0	N
cluster_5450	2	1	0	0	1	0	0	0	0	N
cluster_5470	0	1	0	0	1	0	0	2	0	N
cluster_5498	0	2	2	0	0	0	0	0	0	N
cluster_5519	0	0	0	2	1	1	0	0	0	N
cluster_5542	0	1	0	2	1	0	0	0	0	N
cluster_5548	1	2	0	0	1	0	0	0	0	N
cluster_5549	1	1	0	0	2	0	0	0	0	N
cluster_5561	1	0	0	1	2	0	0	0	0	N
cluster_5562	2	0	0	0	1	0	1	0	0	N
cluster_5563	1	0	0	2	1	0	0	0	0	N
cluster_5749	1	0	0	0	0	0	1	2	0	N
cluster_5777	0	1	1	2	0	0	0	0	0	N
cluster_5976	1	1	2	0	0	0	0	0	0	N
cluster_6072	2	0	0	2	0	0	0	0	0	N
cluster_6120	0	0	1	2	1	0	0	0	0	N
cluster_6251	0	0	0	0	0	2	2	0	0	N
cluster_6352	0	0	1	1	2	0	0	0	0	N
cluster_6672	1	0	1	2	0	0	0	0	0	N
cluster_6922	0	1	1	2	0	0	0	0	0	N
cluster_6957	2	0	1	0	1	0	0	0	0	N
cluster_6981	1	0	1	0	2	0	0	0	0	N
cluster_7088	1	2	0	0	1	0	0	0	0	N
cluster_7108	1	0	2	1	0	0	0	0	0	N
cluster_7194	1	1	0	2	0	0	0	0	0	N
cluster_7199	1	0	0	1	2	0	0	0	0	N
cluster_7203	2	0	0	2	0	0	0	0	0	N
cluster_7207	2	1	1	0	0	0	0	0	0	N
cluster_7214	0	0	1	2	1	0	0	0	0	N
cluster_7290	2	2	0	0	0	0	0	0	0	N
cluster_7325	1	0	0	1	2	0	0	0	0	N
cluster_7409	2	0	0	0	2	0	0	0	0	N
cluster_3174	1	1	0	1	0	0	1	0	0	N
cluster_3200	1	0	1	1	1	0	0	0	0	N
cluster_3450	0	0	1	1	1	0	1	0	0	N
cluster_3972	1	1	1	1	0	0	0	0	0	N
cluster_4966	1	0	1	1	1	0	0	0	0	N
cluster_5117	0	0	1	0	1	0	0	1	1	N
cluster_5444	1	0	0	1	1	1	0	0	0	N
cluster_5776	0	0	1	1	0	1	1	0	0	N
cluster_5869	1	0	1	1	1	0	0	0	0	N
cluster_5931	1	0	1	1	1	0	0	0	0	N
cluster_6297	1	0	1	1	1	0	0	0	0	N
cluster_6438	1	1	0	0	0	0	1	0	1	N
cluster_6958	1	0	1	1	1	0	0	0	0	N
cluster_7156	1	0	1	1	1	0	0	0	0	N
cluster_7316	0	1	1	1	1	0	0	0	0	N
cluster_130	3	0	0	0	0	0	0	0	0	Y
cluster_272	0	0	0	0	0	3	0	0	0	Y
cluster_286	0	3	0	0	0	0	0	0	0	Y
cluster_328	0	0	0	0	0	0	0	0	3	Y
cluster_336	0	0	0	0	0	3	0	0	0	Y
cluster_507	3	0	0	0	0	0	0	0	0	Y
cluster_510	0	0	0	0	0	3	0	0	0	Y
cluster_542	0	0	0	0	0	3	0	0	0	Y
cluster_566	0	0	0	0	0	0	0	0	3	Y
cluster_608	0	0	0	0	0	3	0	0	0	Y
cluster_704	0	0	0	0	0	3	0	0	0	Y
cluster_739	0	0	0	0	0	3	0	0	0	Y
cluster_770	0	3	0	0	0	0	0	0	0	Y
cluster_849	0	0	0	3	0	0	0	0	0	Y
cluster_911	0	0	0	0	0	3	0	0	0	Y
cluster_1053	0	0	0	0	0	3	0	0	0	Y
cluster_1077	0	0	0	0	0	3	0	0	0	Y
cluster_1083	0	3	0	0	0	0	0	0	0	Y
cluster_1165	0	0	0	0	0	0	0	3	0	Y
cluster_1237	0	3	0	0	0	0	0	0	0	Y
cluster_1266	0	0	0	0	0	0	0	0	3	Y
cluster_1278	0	3	0	0	0	0	0	0	0	Y
cluster_1370	0	0	0	3	0	0	0	0	0	Y
cluster_1457	0	0	0	0	0	3	0	0	0	Y
cluster_1512	0	0	0	0	0	3	0	0	0	Y
cluster_1626	0	0	3	0	0	0	0	0	0	Y
cluster_1658	0	0	0	0	0	3	0	0	0	Y
cluster_1678	0	0	0	0	3	0	0	0	0	Y
cluster_1692	0	3	0	0	0	0	0	0	0	Y
cluster_1709	0	3	0	0	0	0	0	0	0	Y
cluster_1779	3	0	0	0	0	0	0	0	0	Y
cluster_1825	0	0	0	0	0	0	3	0	0	Y
cluster_1848	0	0	0	0	3	0	0	0	0	Y
cluster_1872	0	0	0	0	0	0	3	0	0	Y
cluster_1875	0	0	0	0	3	0	0	0	0	Y
cluster_1902	0	0	0	0	0	3	0	0	0	Y
cluster_1948	0	0	0	0	0	0	0	3	0	Y
cluster_1951	0	0	0	0	0	3	0	0	0	Y
cluster_2064	0	0	0	0	0	3	0	0	0	Y
cluster_2069	3	0	0	0	0	0	0	0	0	Y
cluster_2112	3	0	0	0	0	0	0	0	0	Y
cluster_2142	0	0	0	0	0	0	3	0	0	Y
cluster_2177	0	3	0	0	0	0	0	0	0	Y
cluster_2178	3	0	0	0	0	0	0	0	0	Y
cluster_2211	0	0	0	0	3	0	0	0	0	Y
cluster_2212	0	3	0	0	0	0	0	0	0	Y
cluster_2213	0	0	0	0	0	0	0	0	3	Y
cluster_2231	3	0	0	0	0	0	0	0	0	Y
cluster_2290	0	3	0	0	0	0	0	0	0	Y
cluster_2307	3	0	0	0	0	0	0	0	0	Y
cluster_2364	3	0	0	0	0	0	0	0	0	Y
cluster_2377	0	0	0	0	3	0	0	0	0	Y
cluster_2410	0	0	0	0	3	0	0	0	0	Y
cluster_2437	0	0	0	0	0	0	3	0	0	Y
cluster_2474	0	3	0	0	0	0	0	0	0	Y
cluster_2508	0	3	0	0	0	0	0	0	0	Y
cluster_2520	0	3	0	0	0	0	0	0	0	Y
cluster_2561	0	0	0	0	3	0	0	0	0	Y
cluster_2646	0	0	0	0	0	3	0	0	0	Y
cluster_2654	0	3	0	0	0	0	0	0	0	Y
cluster_2659	0	0	0	0	0	3	0	0	0	Y
cluster_2684	0	0	0	0	0	3	0	0	0	Y
cluster_2685	0	3	0	0	0	0	0	0	0	Y
cluster_2695	0	3	0	0	0	0	0	0	0	Y
cluster_2704	0	0	0	0	0	3	0	0	0	Y
cluster_2732	0	0	0	0	0	3	0	0	0	Y
cluster_2773	0	0	0	0	0	3	0	0	0	Y
cluster_2814	0	3	0	0	0	0	0	0	0	Y
cluster_2815	0	3	0	0	0	0	0	0	0	Y
cluster_2822	0	3	0	0	0	0	0	0	0	Y
cluster_2826	0	3	0	0	0	0	0	0	0	Y
cluster_2827	0	3	0	0	0	0	0	0	0	Y
cluster_2837	0	3	0	0	0	0	0	0	0	Y
cluster_2843	0	3	0	0	0	0	0	0	0	Y
cluster_2848	0	3	0	0	0	0	0	0	0	Y
cluster_2880	0	3	0	0	0	0	0	0	0	Y
cluster_2895	0	3	0	0	0	0	0	0	0	Y
cluster_2901	0	3	0	0	0	0	0	0	0	Y
cluster_2904	0	3	0	0	0	0	0	0	0	Y
cluster_2929	0	3	0	0	0	0	0	0	0	Y
cluster_2931	0	3	0	0	0	0	0	0	0	Y
cluster_2933	0	3	0	0	0	0	0	0	0	Y
cluster_2944	0	3	0	0	0	0	0	0	0	Y
cluster_2946	0	3	0	0	0	0	0	0	0	Y
cluster_2948	0	3	0	0	0	0	0	0	0	Y
cluster_2951	0	0	0	3	0	0	0	0	0	Y
cluster_2964	0	3	0	0	0	0	0	0	0	Y
cluster_3161	0	0	0	3	0	0	0	0	0	Y
cluster_3180	0	0	0	0	0	3	0	0	0	Y
cluster_3203	0	0	3	0	0	0	0	0	0	Y
cluster_3427	3	0	0	0	0	0	0	0	0	Y
cluster_3660	0	0	0	0	3	0	0	0	0	Y
cluster_3692	0	0	0	0	0	3	0	0	0	Y
cluster_3801	0	0	0	0	0	0	0	0	3	Y
cluster_3827	0	0	0	0	0	3	0	0	0	Y
cluster_3851	0	0	0	0	0	0	0	0	3	Y
cluster_3875	3	0	0	0	0	0	0	0	0	Y
cluster_3912	3	0	0	0	0	0	0	0	0	Y
cluster_3914	0	0	0	0	0	0	0	3	0	Y
cluster_3917	0	0	0	0	0	3	0	0	0	Y
cluster_3958	0	0	0	0	0	3	0	0	0	Y
cluster_3995	0	0	0	0	3	0	0	0	0	Y
cluster_4030	0	0	0	0	0	3	0	0	0	Y
cluster_4034	0	0	0	0	0	3	0	0	0	Y
cluster_4074	0	0	0	3	0	0	0	0	0	Y
cluster_4075	0	0	0	0	0	0	0	0	3	Y
cluster_4077	0	0	0	0	0	3	0	0	0	Y
cluster_4078	0	0	0	0	0	0	0	0	3	Y
cluster_4080	0	0	0	0	0	3	0	0	0	Y
cluster_4139	0	0	0	0	0	0	0	0	3	Y
cluster_4186	0	0	0	0	0	3	0	0	0	Y
cluster_4215	0	0	0	0	3	0	0	0	0	Y
cluster_4317	0	0	0	0	0	0	0	0	3	Y
cluster_4375	3	0	0	0	0	0	0	0	0	Y
cluster_4401	0	0	0	0	0	3	0	0	0	Y
cluster_4477	0	0	0	0	0	3	0	0	0	Y
cluster_4585	0	0	0	0	0	0	0	3	0	Y
cluster_4611	3	0	0	0	0	0	0	0	0	Y
cluster_4734	0	3	0	0	0	0	0	0	0	Y
cluster_4846	0	3	0	0	0	0	0	0	0	Y
cluster_4848	0	0	0	0	0	3	0	0	0	Y
cluster_4949	0	3	0	0	0	0	0	0	0	Y
cluster_4954	0	0	0	0	0	3	0	0	0	Y
cluster_5115	0	0	0	0	3	0	0	0	0	Y
cluster_5156	0	0	0	0	0	3	0	0	0	Y
cluster_5176	0	0	0	0	0	3	0	0	0	Y
cluster_5201	0	0	0	0	0	0	3	0	0	Y
cluster_5222	0	0	0	0	0	0	0	0	3	Y
cluster_5226	0	0	3	0	0	0	0	0	0	Y
cluster_5251	0	0	0	0	0	3	0	0	0	Y
cluster_5320	0	0	3	0	0	0	0	0	0	Y
cluster_5331	0	3	0	0	0	0	0	0	0	Y
cluster_5488	0	0	0	0	0	3	0	0	0	Y
cluster_5518	0	0	0	0	0	0	0	3	0	Y
cluster_5577	0	0	0	0	3	0	0	0	0	Y
cluster_5682	0	0	0	0	0	3	0	0	0	Y
cluster_5696	0	0	0	0	0	3	0	0	0	Y
cluster_5738	0	0	0	0	0	3	0	0	0	Y
cluster_5985	0	0	0	0	0	3	0	0	0	Y
cluster_6241	0	0	0	0	3	0	0	0	0	Y
cluster_6307	3	0	0	0	0	0	0	0	0	Y
cluster_6338	0	3	0	0	0	0	0	0	0	Y
cluster_6351	3	0	0	0	0	0	0	0	0	Y
cluster_6359	0	3	0	0	0	0	0	0	0	Y
cluster_6376	0	3	0	0	0	0	0	0	0	Y
cluster_6388	0	0	0	0	0	0	3	0	0	Y
cluster_6394	0	3	0	0	0	0	0	0	0	Y
cluster_6395	0	3	0	0	0	0	0	0	0	Y
cluster_6433	0	0	0	0	0	3	0	0	0	Y
cluster_6468	0	0	0	0	0	0	0	0	3	Y
cluster_6540	0	0	0	0	0	3	0	0	0	Y
cluster_6859	0	3	0	0	0	0	0	0	0	Y
cluster_6926	3	0	0	0	0	0	0	0	0	Y
cluster_6954	3	0	0	0	0	0	0	0	0	Y
cluster_7045	3	0	0	0	0	0	0	0	0	Y
cluster_7056	3	0	0	0	0	0	0	0	0	Y
cluster_7063	0	0	0	0	0	0	3	0	0	Y
cluster_7064	3	0	0	0	0	0	0	0	0	Y
cluster_7066	0	0	0	0	0	0	0	3	0	Y
cluster_7069	0	0	0	0	0	3	0	0	0	Y
cluster_7083	0	0	0	0	0	3	0	0	0	Y
cluster_7192	0	0	0	0	0	3	0	0	0	Y
cluster_7285	0	0	0	0	3	0	0	0	0	Y
cluster_7355	0	0	3	0	0	0	0	0	0	Y
cluster_139	0	0	0	1	2	0	0	0	0	Y
cluster_282	0	0	1	2	0	0	0	0	0	N
cluster_298	0	0	1	2	0	0	0	0	0	N
cluster_490	0	0	2	1	0	0	0	0	0	N
cluster_525	1	0	2	0	0	0	0	0	0	N
cluster_574	0	0	1	0	2	0	0	0	0	N
cluster_585	0	0	0	0	0	0	0	1	2	N
cluster_679	1	0	0	2	0	0	0	0	0	N
cluster_1000	0	0	2	1	0	0	0	0	0	N
cluster_1086	0	0	0	0	0	0	0	1	2	N
cluster_1111	0	0	1	2	0	0	0	0	0	N
cluster_1144	0	0	2	0	1	0	0	0	0	N
cluster_1173	0	0	0	1	2	0	0	0	0	Y
cluster_1199	0	0	0	1	2	0	0	0	0	Y
cluster_1314	1	0	0	2	0	0	0	0	0	N
cluster_1319	2	0	0	1	0	0	0	0	0	N
cluster_1444	1	0	2	0	0	0	0	0	0	N
cluster_1468	2	0	1	0	0	0	0	0	0	N
cluster_1480	0	0	0	0	0	1	2	0	0	N
cluster_1505	0	0	0	1	2	0	0	0	0	Y
cluster_1516	2	0	0	1	0	0	0	0	0	N
cluster_1571	2	1	0	0	0	0	0	0	0	N
cluster_1616	0	0	0	1	2	0	0	0	0	Y
cluster_1683	1	0	0	2	0	0	0	0	0	N
cluster_1786	0	0	0	2	1	0	0	0	0	Y
cluster_1932	0	1	0	0	0	2	0	0	0	N
cluster_2121	0	0	2	1	0	0	0	0	0	N
cluster_2138	0	0	1	2	0	0	0	0	0	N
cluster_2158	1	0	0	2	0	0	0	0	0	N
cluster_2185	1	2	0	0	0	0	0	0	0	N
cluster_2232	1	0	0	0	2	0	0	0	0	N
cluster_2356	0	0	0	1	2	0	0	0	0	Y
cluster_2399	0	1	0	0	2	0	0	0	0	N
cluster_2415	0	0	2	0	1	0	0	0	0	N
cluster_2418	0	0	2	0	1	0	0	0	0	N
cluster_2528	0	0	1	0	2	0	0	0	0	N
cluster_2593	0	0	2	1	0	0	0	0	0	N
cluster_2700	0	0	0	1	2	0	0	0	0	Y
cluster_2908	1	0	0	2	0	0	0	0	0	N
cluster_2913	0	0	1	2	0	0	0	0	0	N
cluster_2927	0	0	0	2	1	0	0	0	0	Y
cluster_3001	0	0	0	1	2	0	0	0	0	Y
cluster_3059	0	0	0	0	0	0	0	1	2	N
cluster_3198	2	0	1	0	0	0	0	0	0	N
cluster_3207	0	0	0	0	0	1	2	0	0	N
cluster_3240	0	0	1	2	0	0	0	0	0	N
cluster_3243	0	0	1	2	0	0	0	0	0	N
cluster_3355	0	0	0	0	0	0	0	1	2	N
cluster_3369	0	0	1	2	0	0	0	0	0	N
cluster_3401	0	0	1	0	2	0	0	0	0	N
cluster_3478	0	0	0	1	2	0	0	0	0	Y
cluster_3618	1	0	0	0	2	0	0	0	0	N
cluster_3687	0	2	0	0	1	0	0	0	0	N
cluster_3753	0	0	0	1	2	0	0	0	0	Y
cluster_3861	0	0	1	2	0	0	0	0	0	N
cluster_3885	2	1	0	0	0	0	0	0	0	N
cluster_3971	1	0	0	2	0	0	0	0	0	N
cluster_4079	0	0	1	0	2	0	0	0	0	N
cluster_4093	0	0	1	0	2	0	0	0	0	N
cluster_4102	0	0	0	0	0	0	0	2	1	N
cluster_4217	0	0	1	2	0	0	0	0	0	N
cluster_4229	2	1	0	0	0	0	0	0	0	N
cluster_4240	0	0	2	1	0	0	0	0	0	N
cluster_4315	1	0	0	0	2	0	0	0	0	N
cluster_4427	0	2	1	0	0	0	0	0	0	N
cluster_4444	0	0	0	2	1	0	0	0	0	Y
cluster_4511	0	2	0	1	0	0	0	0	0	N
cluster_4540	0	0	0	0	0	1	2	0	0	N
cluster_4604	0	0	0	0	0	0	2	0	1	N
cluster_4619	1	0	2	0	0	0	0	0	0	N
cluster_4622	0	0	0	0	0	0	0	2	1	N
cluster_4690	0	0	0	0	0	0	0	1	2	N
cluster_4790	1	2	0	0	0	0	0	0	0	N
cluster_4864	0	0	1	2	0	0	0	0	0	N
cluster_4873	0	0	1	0	2	0	0	0	0	N
cluster_4912	2	1	0	0	0	0	0	0	0	N
cluster_4942	1	0	0	2	0	0	0	0	0	N
cluster_4943	0	0	0	0	0	1	2	0	0	N
cluster_4994	0	0	0	2	1	0	0	0	0	Y
cluster_5015	1	0	2	0	0	0	0	0	0	N
cluster_5022	1	2	0	0	0	0	0	0	0	N
cluster_5037	0	2	0	0	0	0	1	0	0	N
cluster_5042	0	2	1	0	0	0	0	0	0	N
cluster_5051	0	1	0	0	2	0	0	0	0	N
cluster_5082	0	0	2	0	1	0	0	0	0	N
cluster_5146	0	0	1	2	0	0	0	0	0	N
cluster_5172	0	0	2	1	0	0	0	0	0	N
cluster_5185	0	0	0	0	0	0	1	2	0	N
cluster_5193	1	2	0	0	0	0	0	0	0	N
cluster_5194	0	0	1	2	0	0	0	0	0	N
cluster_5209	0	0	1	2	0	0	0	0	0	N
cluster_5216	0	0	0	1	2	0	0	0	0	Y
cluster_5267	2	0	0	1	0	0	0	0	0	N
cluster_5333	0	2	0	1	0	0	0	0	0	N
cluster_5353	1	0	0	0	0	0	0	0	2	N
cluster_5404	2	0	0	0	0	1	0	0	0	N
cluster_5406	0	0	0	0	0	0	2	0	1	N
cluster_5436	0	0	0	0	0	0	2	0	1	N
cluster_5437	2	0	0	0	0	1	0	0	0	N
cluster_5446	0	0	0	0	0	0	2	1	0	N
cluster_5453	2	0	0	0	1	0	0	0	0	N
cluster_5463	0	0	0	0	0	0	0	1	2	N
cluster_5476	0	0	0	0	0	1	0	2	0	N
cluster_5501	0	0	0	0	0	0	1	0	2	N
cluster_5525	0	0	0	0	0	0	0	1	2	N
cluster_5553	1	2	0	0	0	0	0	0	0	N
cluster_5583	0	0	0	0	1	0	0	0	2	N
cluster_5629	2	0	1	0	0	0	0	0	0	N
cluster_5633	0	0	1	2	0	0	0	0	0	N
cluster_5685	1	0	0	0	2	0	0	0	0	N
cluster_5698	0	0	1	2	0	0	0	0	0	N
cluster_5723	0	0	0	0	0	2	1	0	0	N
cluster_5731	1	0	0	0	0	0	0	0	2	N
cluster_5734	0	0	1	2	0	0	0	0	0	N
cluster_5760	0	2	0	0	0	0	0	1	0	N
cluster_5838	0	0	1	2	0	0	0	0	0	N
cluster_5886	0	1	0	2	0	0	0	0	0	N
cluster_5892	0	0	0	0	0	0	0	1	2	N
cluster_5903	1	0	0	2	0	0	0	0	0	N
cluster_5926	0	0	2	1	0	0	0	0	0	N
cluster_6018	0	0	0	0	0	0	0	1	2	N
cluster_6020	0	2	1	0	0	0	0	0	0	N
cluster_6036	0	0	2	1	0	0	0	0	0	N
cluster_6078	0	0	0	0	0	2	0	0	1	N
cluster_6102	1	0	0	0	0	0	2	0	0	N
cluster_6106	0	0	2	1	0	0	0	0	0	N
cluster_6171	1	0	2	0	0	0	0	0	0	N
cluster_6197	0	0	1	0	2	0	0	0	0	N
cluster_6214	0	0	0	0	0	0	2	0	1	N
cluster_6245	0	0	1	0	2	0	0	0	0	N
cluster_6366	0	0	0	0	0	2	0	0	1	N
cluster_6405	0	0	1	2	0	0	0	0	0	N
cluster_6420	0	0	1	2	0	0	0	0	0	N
cluster_6450	0	0	2	1	0	0	0	0	0	N
cluster_6666	2	1	0	0	0	0	0	0	0	N
cluster_6686	1	0	0	0	2	0	0	0	0	N
cluster_6723	0	1	2	0	0	0	0	0	0	N
cluster_6724	0	0	0	0	2	0	1	0	0	N
cluster_6726	0	0	1	2	0	0	0	0	0	N
cluster_6760	0	0	2	0	0	0	1	0	0	N
cluster_6772	0	0	0	1	2	0	0	0	0	Y
cluster_6781	0	2	1	0	0	0	0	0	0	N
cluster_6804	0	0	0	0	0	0	0	1	2	N
cluster_6891	1	0	0	0	2	0	0	0	0	N
cluster_6940	0	2	1	0	0	0	0	0	0	N
cluster_7032	1	0	0	2	0	0	0	0	0	N
cluster_7035	2	1	0	0	0	0	0	0	0	N
cluster_7036	0	0	1	0	2	0	0	0	0	N
cluster_7072	0	0	0	1	2	0	0	0	0	Y
cluster_7111	2	0	0	0	1	0	0	0	0	N
cluster_7125	0	0	2	1	0	0	0	0	0	N
cluster_7135	1	0	2	0	0	0	0	0	0	N
cluster_7153	0	0	1	0	2	0	0	0	0	N
cluster_7193	0	0	0	0	0	0	0	1	2	N
cluster_7205	2	1	0	0	0	0	0	0	0	N
cluster_7206	0	1	0	0	2	0	0	0	0	N
cluster_7221	1	0	0	2	0	0	0	0	0	N
cluster_7234	2	0	0	1	0	0	0	0	0	N
cluster_7235	0	0	0	0	0	0	0	1	2	N
cluster_7283	0	0	1	2	0	0	0	0	0	N
cluster_7315	2	0	0	1	0	0	0	0	0	N
cluster_7344	2	0	0	1	0	0	0	0	0	N
cluster_7360	0	0	1	2	0	0	0	0	0	N
cluster_7411	2	0	0	1	0	0	0	0	0	N
cluster_243	0	0	1	1	1	0	0	0	0	N
cluster_395	0	0	1	1	1	0	0	0	0	N
cluster_475	1	0	0	1	1	0	0	0	0	N
cluster_1327	0	0	1	1	1	0	0	0	0	N
cluster_1478	1	0	0	1	1	0	0	0	0	N
cluster_1638	1	0	1	0	1	0	0	0	0	N
cluster_1813	1	0	1	1	0	0	0	0	0	N
cluster_2678	0	0	1	1	1	0	0	0	0	N
cluster_3292	0	0	1	1	1	0	0	0	0	N
cluster_3545	1	0	1	1	0	0	0	0	0	N
cluster_3948	1	0	0	0	1	0	0	0	1	N
cluster_4037	0	0	1	1	1	0	0	0	0	N
cluster_4207	1	0	1	1	0	0	0	0	0	N
cluster_4253	0	0	1	0	1	0	0	0	1	N
cluster_4376	0	1	1	1	0	0	0	0	0	N
cluster_4418	0	1	0	1	1	0	0	0	0	N
cluster_4621	1	0	1	1	0	0	0	0	0	N
cluster_4747	1	1	0	0	1	0	0	0	0	N
cluster_4802	0	1	1	0	1	0	0	0	0	N
cluster_4874	0	1	0	1	1	0	0	0	0	N
cluster_4906	1	1	0	1	0	0	0	0	0	N
cluster_5028	1	1	0	0	0	0	0	1	0	N
cluster_5048	0	0	0	0	0	1	0	1	1	N
cluster_5150	0	1	0	0	0	1	1	0	0	N
cluster_5265	1	0	1	0	1	0	0	0	0	N
cluster_5309	0	0	1	1	1	0	0	0	0	N
cluster_5403	0	0	1	1	0	0	1	0	0	N
cluster_5416	1	0	0	1	1	0	0	0	0	N
cluster_5442	0	0	0	0	0	1	0	1	1	N
cluster_5534	0	1	0	1	0	0	1	0	0	N
cluster_5569	0	0	0	0	0	0	1	1	1	N
cluster_5580	0	0	1	1	1	0	0	0	0	N
cluster_5605	1	0	1	0	1	0	0	0	0	N
cluster_5611	0	0	1	1	1	0	0	0	0	N
cluster_5637	0	1	0	0	1	0	1	0	0	N
cluster_5735	0	0	0	0	0	0	1	1	1	N
cluster_5751	0	1	0	0	0	0	1	0	1	N
cluster_5754	1	1	0	0	1	0	0	0	0	N
cluster_5770	1	0	0	1	1	0	0	0	0	N
cluster_5799	0	1	0	0	0	0	0	1	1	N
cluster_5805	1	0	0	0	1	1	0	0	0	N
cluster_5918	1	0	0	1	1	0	0	0	0	N
cluster_5948	1	0	1	0	1	0	0	0	0	N
cluster_6015	1	0	0	1	1	0	0	0	0	N
cluster_6016	0	0	1	1	0	0	1	0	0	N
cluster_6027	1	0	1	1	0	0	0	0	0	N
cluster_6039	0	0	0	0	0	0	1	1	1	N
cluster_6076	1	0	1	1	0	0	0	0	0	N
cluster_6081	1	1	0	0	0	0	1	0	0	N
cluster_6122	0	0	0	1	1	0	1	0	0	N
cluster_6427	0	0	0	0	0	1	0	1	1	N
cluster_6651	0	0	0	0	1	0	0	1	1	N
cluster_6654	0	1	1	1	0	0	0	0	0	N
cluster_6835	0	0	0	0	0	1	1	1	0	N
cluster_7050	0	0	0	0	0	1	0	1	1	N
cluster_7073	1	0	1	1	0	0	0	0	0	N
cluster_7104	1	1	1	0	0	0	0	0	0	N
cluster_7179	1	0	1	1	0	0	0	0	0	N
cluster_7183	1	0	1	0	1	0	0	0	0	N
cluster_7216	1	0	1	0	1	0	0	0	0	N
cluster_7228	0	0	1	1	1	0	0	0	0	N
cluster_7253	0	1	1	1	0	0	0	0	0	N
cluster_7282	1	0	1	1	0	0	0	0	0	N
cluster_7291	1	0	1	1	0	0	0	0	0	N
cluster_7300	1	0	0	1	1	0	0	0	0	N
cluster_7348	1	0	1	0	1	0	0	0	0	N
cluster_7362	1	0	1	0	1	0	0	0	0	N
cluster_9	0	0	0	0	2	0	0	0	0	Y
cluster_52	0	0	0	0	2	0	0	0	0	Y
cluster_63	0	0	0	2	0	0	0	0	0	Y
cluster_112	0	0	0	2	0	0	0	0	0	Y
cluster_157	0	0	0	2	0	0	0	0	0	Y
cluster_162	2	0	0	0	0	0	0	0	0	Y
cluster_186	0	0	0	2	0	0	0	0	0	Y
cluster_220	0	0	0	0	0	0	0	0	2	Y
cluster_223	0	0	0	0	0	0	0	0	2	Y
cluster_229	2	0	0	0	0	0	0	0	0	Y
cluster_232	0	0	0	2	0	0	0	0	0	Y
cluster_235	0	0	0	2	0	0	0	0	0	Y
cluster_245	0	0	0	0	0	2	0	0	0	Y
cluster_248	0	0	0	0	0	2	0	0	0	Y
cluster_256	0	0	0	2	0	0	0	0	0	Y
cluster_275	0	2	0	0	0	0	0	0	0	Y
cluster_299	0	2	0	0	0	0	0	0	0	Y
cluster_304	0	2	0	0	0	0	0	0	0	Y
cluster_310	0	2	0	0	0	0	0	0	0	Y
cluster_315	0	2	0	0	0	0	0	0	0	Y
cluster_325	0	2	0	0	0	0	0	0	0	Y
cluster_352	0	0	0	2	0	0	0	0	0	Y
cluster_353	0	0	0	0	2	0	0	0	0	Y
cluster_369	0	0	0	0	0	2	0	0	0	Y
cluster_415	0	0	0	0	2	0	0	0	0	Y
cluster_444	0	0	0	0	2	0	0	0	0	Y
cluster_486	0	2	0	0	0	0	0	0	0	Y
cluster_492	0	0	0	0	2	0	0	0	0	Y
cluster_508	0	0	0	2	0	0	0	0	0	Y
cluster_532	0	0	0	0	0	2	0	0	0	Y
cluster_533	0	0	0	0	0	2	0	0	0	Y
cluster_551	0	0	0	0	0	2	0	0	0	Y
cluster_555	0	0	0	2	0	0	0	0	0	Y
cluster_571	0	0	0	2	0	0	0	0	0	Y
cluster_596	0	0	0	0	0	2	0	0	0	Y
cluster_601	2	0	0	0	0	0	0	0	0	Y
cluster_613	0	0	0	0	0	0	0	0	2	Y
cluster_616	0	0	0	0	0	2	0	0	0	Y
cluster_626	0	0	0	0	0	2	0	0	0	Y
cluster_632	0	0	0	0	0	2	0	0	0	Y
cluster_727	0	0	0	0	0	2	0	0	0	Y
cluster_742	0	0	0	0	0	2	0	0	0	Y
cluster_745	2	0	0	0	0	0	0	0	0	Y
cluster_746	0	0	0	0	0	2	0	0	0	Y
cluster_761	0	0	0	2	0	0	0	0	0	Y
cluster_765	0	0	0	0	2	0	0	0	0	Y
cluster_798	0	0	0	0	0	2	0	0	0	Y
cluster_817	0	0	0	0	0	2	0	0	0	Y
cluster_821	0	0	0	0	2	0	0	0	0	Y
cluster_830	0	2	0	0	0	0	0	0	0	Y
cluster_872	0	0	0	0	2	0	0	0	0	Y
cluster_879	0	0	0	0	2	0	0	0	0	Y
cluster_887	0	0	0	0	0	2	0	0	0	Y
cluster_917	0	0	0	0	0	0	2	0	0	Y
cluster_961	0	0	0	0	0	2	0	0	0	Y
cluster_994	2	0	0	0	0	0	0	0	0	Y
cluster_1010	0	2	0	0	0	0	0	0	0	Y
cluster_1011	0	2	0	0	0	0	0	0	0	Y
cluster_1019	0	2	0	0	0	0	0	0	0	Y
cluster_1023	0	0	0	2	0	0	0	0	0	Y
cluster_1031	0	0	0	0	2	0	0	0	0	Y
cluster_1036	0	2	0	0	0	0	0	0	0	Y
cluster_1046	0	0	0	0	0	2	0	0	0	Y
cluster_1049	2	0	0	0	0	0	0	0	0	Y
cluster_1052	0	0	0	2	0	0	0	0	0	Y
cluster_1075	0	0	0	2	0	0	0	0	0	Y
cluster_1085	2	0	0	0	0	0	0	0	0	Y
cluster_1119	0	0	0	0	0	0	2	0	0	Y
cluster_1122	0	0	0	0	0	0	0	0	2	Y
cluster_1123	0	0	0	0	0	0	0	0	2	Y
cluster_1129	0	0	0	0	0	2	0	0	0	Y
cluster_1147	0	0	0	0	0	2	0	0	0	Y
cluster_1148	0	0	0	0	0	2	0	0	0	Y
cluster_1151	0	0	0	0	0	0	2	0	0	Y
cluster_1152	0	0	0	0	0	0	0	0	2	Y
cluster_1166	0	0	0	0	0	2	0	0	0	Y
cluster_1167	0	0	0	0	2	0	0	0	0	Y
cluster_1169	0	0	0	0	0	0	0	0	2	Y
cluster_1170	2	0	0	0	0	0	0	0	0	Y
cluster_1182	0	0	0	0	0	0	0	0	2	Y
cluster_1218	0	0	0	0	0	2	0	0	0	Y
cluster_1230	0	0	0	0	0	2	0	0	0	Y
cluster_1232	0	0	0	0	0	2	0	0	0	Y
cluster_1260	0	0	0	0	0	2	0	0	0	Y
cluster_1276	0	2	0	0	0	0	0	0	0	Y
cluster_1283	0	0	0	0	2	0	0	0	0	Y
cluster_1296	0	2	0	0	0	0	0	0	0	Y
cluster_1301	2	0	0	0	0	0	0	0	0	Y
cluster_1303	0	0	0	0	0	0	2	0	0	Y
cluster_1311	0	0	2	0	0	0	0	0	0	Y
cluster_1318	0	0	0	2	0	0	0	0	0	Y
cluster_1326	0	2	0	0	0	0	0	0	0	Y
cluster_1335	0	0	0	0	0	0	0	0	2	Y
cluster_1375	0	0	0	2	0	0	0	0	0	Y
cluster_1416	0	0	0	2	0	0	0	0	0	Y
cluster_1430	0	0	0	0	0	0	2	0	0	Y
cluster_1437	0	0	0	0	2	0	0	0	0	Y
cluster_1471	0	0	0	0	0	2	0	0	0	Y
cluster_1472	0	0	0	0	0	2	0	0	0	Y
cluster_1486	0	0	0	0	2	0	0	0	0	Y
cluster_1493	0	0	0	0	0	2	0	0	0	Y
cluster_1495	0	0	0	0	0	2	0	0	0	Y
cluster_1500	0	0	0	0	0	2	0	0	0	Y
cluster_1507	0	0	0	0	0	2	0	0	0	Y
cluster_1529	0	0	0	0	2	0	0	0	0	Y
cluster_1531	0	2	0	0	0	0	0	0	0	Y
cluster_1533	0	2	0	0	0	0	0	0	0	Y
cluster_1546	0	0	0	0	0	2	0	0	0	Y
cluster_1599	0	0	2	0	0	0	0	0	0	Y
cluster_1608	2	0	0	0	0	0	0	0	0	Y
cluster_1625	2	0	0	0	0	0	0	0	0	Y
cluster_1627	0	0	0	2	0	0	0	0	0	Y
cluster_1646	0	0	0	0	2	0	0	0	0	Y
cluster_1657	2	0	0	0	0	0	0	0	0	Y
cluster_1660	0	0	2	0	0	0	0	0	0	Y
cluster_1669	0	0	0	0	2	0	0	0	0	Y
cluster_1670	0	0	0	0	0	2	0	0	0	Y
cluster_1736	2	0	0	0	0	0	0	0	0	Y
cluster_1738	0	0	0	2	0	0	0	0	0	Y
cluster_1750	0	0	0	0	0	0	2	0	0	Y
cluster_1759	0	0	2	0	0	0	0	0	0	Y
cluster_1761	2	0	0	0	0	0	0	0	0	Y
cluster_1787	0	0	0	2	0	0	0	0	0	Y
cluster_1796	0	0	0	0	0	0	2	0	0	Y
cluster_1797	0	2	0	0	0	0	0	0	0	Y
cluster_1814	0	0	0	0	2	0	0	0	0	Y
cluster_1824	0	0	0	0	0	2	0	0	0	Y
cluster_1850	0	2	0	0	0	0	0	0	0	Y
cluster_1852	0	0	0	0	2	0	0	0	0	Y
cluster_1879	0	2	0	0	0	0	0	0	0	Y
cluster_1888	0	0	0	0	0	0	2	0	0	Y
cluster_1894	0	0	0	2	0	0	0	0	0	Y
cluster_1909	0	2	0	0	0	0	0	0	0	Y
cluster_1919	0	2	0	0	0	0	0	0	0	Y
cluster_1936	0	0	0	0	0	0	2	0	0	Y
cluster_1965	0	2	0	0	0	0	0	0	0	Y
cluster_1982	0	0	0	0	0	2	0	0	0	Y
cluster_1998	0	0	0	0	0	2	0	0	0	Y
cluster_2014	0	0	0	0	2	0	0	0	0	Y
cluster_2044	0	0	0	0	0	2	0	0	0	Y
cluster_2046	0	2	0	0	0	0	0	0	0	Y
cluster_2052	0	0	0	0	0	0	0	2	0	Y
cluster_2053	0	0	0	2	0	0	0	0	0	Y
cluster_2075	0	0	2	0	0	0	0	0	0	Y
cluster_2089	0	0	0	0	0	2	0	0	0	Y
cluster_2092	0	0	0	0	0	2	0	0	0	Y
cluster_2093	0	0	0	0	0	0	0	0	2	Y
cluster_2101	0	2	0	0	0	0	0	0	0	Y
cluster_2104	0	0	0	0	2	0	0	0	0	Y
cluster_2111	0	2	0	0	0	0	0	0	0	Y
cluster_2114	0	2	0	0	0	0	0	0	0	Y
cluster_2124	0	0	0	0	2	0	0	0	0	Y
cluster_2140	0	0	2	0	0	0	0	0	0	Y
cluster_2156	0	2	0	0	0	0	0	0	0	Y
cluster_2175	0	0	0	0	2	0	0	0	0	Y
cluster_2186	2	0	0	0	0	0	0	0	0	Y
cluster_2194	0	2	0	0	0	0	0	0	0	Y
cluster_2196	0	2	0	0	0	0	0	0	0	Y
cluster_2200	0	2	0	0	0	0	0	0	0	Y
cluster_2201	0	2	0	0	0	0	0	0	0	Y
cluster_2204	0	0	0	2	0	0	0	0	0	Y
cluster_2207	0	2	0	0	0	0	0	0	0	Y
cluster_2221	0	0	0	2	0	0	0	0	0	Y
cluster_2230	0	0	0	2	0	0	0	0	0	Y
cluster_2233	0	0	0	0	0	0	0	0	2	Y
cluster_2240	0	0	0	0	0	2	0	0	0	Y
cluster_2255	0	0	0	2	0	0	0	0	0	Y
cluster_2262	0	2	0	0	0	0	0	0	0	Y
cluster_2294	0	2	0	0	0	0	0	0	0	Y
cluster_2296	0	2	0	0	0	0	0	0	0	Y
cluster_2312	0	0	2	0	0	0	0	0	0	Y
cluster_2316	0	0	0	0	2	0	0	0	0	Y
cluster_2336	0	2	0	0	0	0	0	0	0	Y
cluster_2344	0	0	0	0	2	0	0	0	0	Y
cluster_2345	0	0	0	0	2	0	0	0	0	Y
cluster_2355	0	2	0	0	0	0	0	0	0	Y
cluster_2378	0	2	0	0	0	0	0	0	0	Y
cluster_2389	0	2	0	0	0	0	0	0	0	Y
cluster_2403	0	0	0	0	0	2	0	0	0	Y
cluster_2405	2	0	0	0	0	0	0	0	0	Y
cluster_2430	0	0	0	2	0	0	0	0	0	Y
cluster_2432	0	2	0	0	0	0	0	0	0	Y
cluster_2433	0	2	0	0	0	0	0	0	0	Y
cluster_2438	0	2	0	0	0	0	0	0	0	Y
cluster_2442	2	0	0	0	0	0	0	0	0	Y
cluster_2444	0	2	0	0	0	0	0	0	0	Y
cluster_2447	0	2	0	0	0	0	0	0	0	Y
cluster_2452	0	0	0	2	0	0	0	0	0	Y
cluster_2454	0	2	0	0	0	0	0	0	0	Y
cluster_2460	0	2	0	0	0	0	0	0	0	Y
cluster_2473	0	0	0	0	2	0	0	0	0	Y
cluster_2475	2	0	0	0	0	0	0	0	0	Y
cluster_2507	0	0	0	0	0	2	0	0	0	Y
cluster_2509	0	2	0	0	0	0	0	0	0	Y
cluster_2510	0	0	0	0	0	2	0	0	0	Y
cluster_2511	0	2	0	0	0	0	0	0	0	Y
cluster_2525	0	0	0	2	0	0	0	0	0	Y
cluster_2533	0	2	0	0	0	0	0	0	0	Y
cluster_2538	0	0	0	0	0	2	0	0	0	Y
cluster_2546	2	0	0	0	0	0	0	0	0	Y
cluster_2552	0	2	0	0	0	0	0	0	0	Y
cluster_2553	0	0	2	0	0	0	0	0	0	Y
cluster_2563	0	0	0	2	0	0	0	0	0	Y
cluster_2568	0	2	0	0	0	0	0	0	0	Y
cluster_2601	0	2	0	0	0	0	0	0	0	Y
cluster_2606	2	0	0	0	0	0	0	0	0	Y
cluster_2623	0	2	0	0	0	0	0	0	0	Y
cluster_2629	0	2	0	0	0	0	0	0	0	Y
cluster_2630	0	2	0	0	0	0	0	0	0	Y
cluster_2637	0	2	0	0	0	0	0	0	0	Y
cluster_2648	0	2	0	0	0	0	0	0	0	Y
cluster_2658	0	0	0	0	2	0	0	0	0	Y
cluster_2665	0	0	2	0	0	0	0	0	0	Y
cluster_2688	0	2	0	0	0	0	0	0	0	Y
cluster_2691	0	0	0	0	0	2	0	0	0	Y
cluster_2705	0	2	0	0	0	0	0	0	0	Y
cluster_2707	0	0	0	0	0	2	0	0	0	Y
cluster_2708	0	2	0	0	0	0	0	0	0	Y
cluster_2717	0	2	0	0	0	0	0	0	0	Y
cluster_2718	0	2	0	0	0	0	0	0	0	Y
cluster_2739	0	2	0	0	0	0	0	0	0	Y
cluster_2741	0	2	0	0	0	0	0	0	0	Y
cluster_2745	0	0	0	0	0	2	0	0	0	Y
cluster_2753	0	2	0	0	0	0	0	0	0	Y
cluster_2774	0	2	0	0	0	0	0	0	0	Y
cluster_2778	0	2	0	0	0	0	0	0	0	Y
cluster_2779	0	2	0	0	0	0	0	0	0	Y
cluster_2781	0	0	0	0	0	0	2	0	0	Y
cluster_2788	0	0	0	0	0	2	0	0	0	Y
cluster_2803	0	2	0	0	0	0	0	0	0	Y
cluster_2805	0	2	0	0	0	0	0	0	0	Y
cluster_2806	0	2	0	0	0	0	0	0	0	Y
cluster_2808	0	0	0	0	2	0	0	0	0	Y
cluster_2816	0	2	0	0	0	0	0	0	0	Y
cluster_2830	0	2	0	0	0	0	0	0	0	Y
cluster_2832	0	2	0	0	0	0	0	0	0	Y
cluster_2841	0	2	0	0	0	0	0	0	0	Y
cluster_2855	0	2	0	0	0	0	0	0	0	Y
cluster_2858	0	2	0	0	0	0	0	0	0	Y
cluster_2860	0	2	0	0	0	0	0	0	0	Y
cluster_2861	0	2	0	0	0	0	0	0	0	Y
cluster_2864	0	2	0	0	0	0	0	0	0	Y
cluster_2870	0	2	0	0	0	0	0	0	0	Y
cluster_2871	0	0	0	2	0	0	0	0	0	Y
cluster_2890	0	2	0	0	0	0	0	0	0	Y
cluster_2902	0	2	0	0	0	0	0	0	0	Y
cluster_2903	0	2	0	0	0	0	0	0	0	Y
cluster_2907	0	2	0	0	0	0	0	0	0	Y
cluster_2918	0	2	0	0	0	0	0	0	0	Y
cluster_2920	0	2	0	0	0	0	0	0	0	Y
cluster_2924	0	2	0	0	0	0	0	0	0	Y
cluster_2936	0	2	0	0	0	0	0	0	0	Y
cluster_2980	0	2	0	0	0	0	0	0	0	Y
cluster_2981	0	0	2	0	0	0	0	0	0	Y
cluster_2990	0	0	2	0	0	0	0	0	0	Y
cluster_3006	2	0	0	0	0	0	0	0	0	Y
cluster_3012	0	2	0	0	0	0	0	0	0	Y
cluster_3015	0	2	0	0	0	0	0	0	0	Y
cluster_3043	0	0	0	2	0	0	0	0	0	Y
cluster_3060	0	0	0	2	0	0	0	0	0	Y
cluster_3062	0	0	0	0	0	0	0	0	2	Y
cluster_3066	2	0	0	0	0	0	0	0	0	Y
cluster_3086	0	0	0	0	0	2	0	0	0	Y
cluster_3111	0	0	0	0	0	0	2	0	0	Y
cluster_3115	0	0	0	2	0	0	0	0	0	Y
cluster_3129	0	0	0	2	0	0	0	0	0	Y
cluster_3138	0	0	0	0	2	0	0	0	0	Y
cluster_3144	0	0	0	0	2	0	0	0	0	Y
cluster_3151	0	0	0	2	0	0	0	0	0	Y
cluster_3182	0	0	0	0	0	2	0	0	0	Y
cluster_3202	2	0	0	0	0	0	0	0	0	Y
cluster_3214	0	0	0	0	0	0	2	0	0	Y
cluster_3238	0	0	2	0	0	0	0	0	0	Y
cluster_3254	0	0	0	2	0	0	0	0	0	Y
cluster_3263	2	0	0	0	0	0	0	0	0	Y
cluster_3264	0	0	0	0	0	2	0	0	0	Y
cluster_3265	2	0	0	0	0	0	0	0	0	Y
cluster_3269	0	0	0	0	0	0	0	0	2	Y
cluster_3300	2	0	0	0	0	0	0	0	0	Y
cluster_3303	0	0	0	0	0	2	0	0	0	Y
cluster_3311	0	0	0	0	2	0	0	0	0	Y
cluster_3320	0	0	0	2	0	0	0	0	0	Y
cluster_3332	2	0	0	0	0	0	0	0	0	Y
cluster_3342	0	0	2	0	0	0	0	0	0	Y
cluster_3344	0	0	0	0	0	2	0	0	0	Y
cluster_3359	2	0	0	0	0	0	0	0	0	Y
cluster_3367	2	0	0	0	0	0	0	0	0	Y
cluster_3375	0	0	0	0	0	0	0	0	2	Y
cluster_3380	0	0	0	0	2	0	0	0	0	Y
cluster_3400	0	0	0	0	2	0	0	0	0	Y
cluster_3428	0	0	0	0	0	2	0	0	0	Y
cluster_3429	0	0	0	0	0	2	0	0	0	Y
cluster_3431	0	0	0	0	2	0	0	0	0	Y
cluster_3448	0	0	0	0	2	0	0	0	0	Y
cluster_3461	2	0	0	0	0	0	0	0	0	Y
cluster_3465	0	0	0	0	2	0	0	0	0	Y
cluster_3494	0	0	0	0	0	0	0	2	0	Y
cluster_3497	0	0	0	0	0	2	0	0	0	Y
cluster_3503	0	0	0	0	0	2	0	0	0	Y
cluster_3508	0	0	0	0	0	2	0	0	0	Y
cluster_3515	0	0	0	0	0	2	0	0	0	Y
cluster_3542	0	0	0	2	0	0	0	0	0	Y
cluster_3551	2	0	0	0	0	0	0	0	0	Y
cluster_3552	0	0	0	2	0	0	0	0	0	Y
cluster_3558	0	2	0	0	0	0	0	0	0	Y
cluster_3562	0	0	0	0	0	2	0	0	0	Y
cluster_3591	0	0	0	0	0	2	0	0	0	Y
cluster_3610	0	0	0	0	2	0	0	0	0	Y
cluster_3619	0	2	0	0	0	0	0	0	0	Y
cluster_3645	0	2	0	0	0	0	0	0	0	Y
cluster_3650	0	0	0	0	0	2	0	0	0	Y
cluster_3677	0	2	0	0	0	0	0	0	0	Y
cluster_3712	0	0	0	2	0	0	0	0	0	Y
cluster_3721	0	0	0	2	0	0	0	0	0	Y
cluster_3727	0	0	0	0	0	2	0	0	0	Y
cluster_3741	0	0	0	0	0	2	0	0	0	Y
cluster_3755	0	2	0	0	0	0	0	0	0	Y
cluster_3767	0	0	0	0	0	0	0	0	2	Y
cluster_3779	0	0	0	0	0	2	0	0	0	Y
cluster_3792	0	0	0	0	0	0	0	2	0	Y
cluster_3793	0	0	0	0	2	0	0	0	0	Y
cluster_3798	0	0	0	2	0	0	0	0	0	Y
cluster_3808	0	0	0	0	0	0	0	0	2	Y
cluster_3823	0	0	0	0	0	0	0	0	2	Y
cluster_3829	0	0	0	0	0	0	0	0	2	Y
cluster_3830	0	0	0	0	0	2	0	0	0	Y
cluster_3833	0	0	0	0	0	0	0	2	0	Y
cluster_3837	0	0	0	2	0	0	0	0	0	Y
cluster_3858	0	0	0	0	0	2	0	0	0	Y
cluster_3865	2	0	0	0	0	0	0	0	0	Y
cluster_3870	0	0	0	0	0	2	0	0	0	Y
cluster_3887	0	0	0	0	0	2	0	0	0	Y
cluster_3913	0	2	0	0	0	0	0	0	0	Y
cluster_3921	0	0	0	0	0	2	0	0	0	Y
cluster_3922	0	0	0	2	0	0	0	0	0	Y
cluster_3924	0	0	0	0	0	2	0	0	0	Y
cluster_3934	0	0	2	0	0	0	0	0	0	Y
cluster_3942	2	0	0	0	0	0	0	0	0	Y
cluster_3956	2	0	0	0	0	0	0	0	0	Y
cluster_3961	0	0	2	0	0	0	0	0	0	Y
cluster_3974	0	0	0	0	0	2	0	0	0	Y
cluster_3978	0	0	0	0	2	0	0	0	0	Y
cluster_3990	0	0	0	0	0	2	0	0	0	Y
cluster_4008	0	0	0	0	0	2	0	0	0	Y
cluster_4012	0	0	0	0	0	2	0	0	0	Y
cluster_4051	0	0	0	2	0	0	0	0	0	Y
cluster_4055	0	0	0	0	0	2	0	0	0	Y
cluster_4060	0	0	0	0	2	0	0	0	0	Y
cluster_4066	0	0	0	0	0	2	0	0	0	Y
cluster_4084	0	0	0	0	2	0	0	0	0	Y
cluster_4089	0	0	0	0	0	2	0	0	0	Y
cluster_4122	0	0	0	0	0	0	0	2	0	Y
cluster_4157	0	0	0	2	0	0	0	0	0	Y
cluster_4178	0	0	0	0	0	0	0	2	0	Y
cluster_4179	0	0	0	0	0	2	0	0	0	Y
cluster_4184	0	0	0	0	0	0	0	0	2	Y
cluster_4203	0	0	0	0	0	2	0	0	0	Y
cluster_4206	0	0	0	0	0	0	0	0	2	Y
cluster_4219	0	2	0	0	0	0	0	0	0	Y
cluster_4221	0	0	0	0	0	0	0	2	0	Y
cluster_4257	0	0	0	0	0	0	0	0	2	Y
cluster_4263	0	0	0	0	0	0	0	2	0	Y
cluster_4266	0	0	0	0	0	2	0	0	0	Y
cluster_4278	0	0	0	0	0	0	0	0	2	Y
cluster_4295	0	0	0	2	0	0	0	0	0	Y
cluster_4296	0	0	0	0	0	0	0	0	2	Y
cluster_4314	0	0	0	0	2	0	0	0	0	Y
cluster_4324	0	0	0	0	0	0	0	0	2	Y
cluster_4369	0	2	0	0	0	0	0	0	0	Y
cluster_4371	0	0	0	2	0	0	0	0	0	Y
cluster_4372	0	0	0	0	0	2	0	0	0	Y
cluster_4398	0	2	0	0	0	0	0	0	0	Y
cluster_4407	0	0	0	0	0	0	0	0	2	Y
cluster_4413	0	0	2	0	0	0	0	0	0	Y
cluster_4453	0	2	0	0	0	0	0	0	0	Y
cluster_4461	0	0	0	0	2	0	0	0	0	Y
cluster_4462	0	0	0	0	0	0	0	0	2	Y
cluster_4475	0	0	0	0	0	0	0	0	2	Y
cluster_4486	0	0	0	0	2	0	0	0	0	Y
cluster_4497	0	0	0	0	0	2	0	0	0	Y
cluster_4501	0	0	0	0	0	0	0	0	2	Y
cluster_4529	0	0	0	0	0	2	0	0	0	Y
cluster_4550	0	0	0	0	0	2	0	0	0	Y
cluster_4554	0	0	0	0	0	2	0	0	0	Y
cluster_4560	0	0	0	0	0	2	0	0	0	Y
cluster_4577	2	0	0	0	0	0	0	0	0	Y
cluster_4625	0	2	0	0	0	0	0	0	0	Y
cluster_4631	0	0	0	0	0	0	0	0	2	Y
cluster_4633	0	0	0	2	0	0	0	0	0	Y
cluster_4642	0	0	0	0	2	0	0	0	0	Y
cluster_4692	0	2	0	0	0	0	0	0	0	Y
cluster_4710	0	2	0	0	0	0	0	0	0	Y
cluster_4775	0	0	0	2	0	0	0	0	0	Y
cluster_4781	0	0	0	2	0	0	0	0	0	Y
cluster_4797	0	0	0	0	2	0	0	0	0	Y
cluster_4807	0	2	0	0	0	0	0	0	0	Y
cluster_4815	0	2	0	0	0	0	0	0	0	Y
cluster_4821	2	0	0	0	0	0	0	0	0	Y
cluster_4822	0	0	0	0	0	0	2	0	0	Y
cluster_4828	0	2	0	0	0	0	0	0	0	Y
cluster_4830	0	0	0	2	0	0	0	0	0	Y
cluster_4877	0	0	0	2	0	0	0	0	0	Y
cluster_4884	0	0	0	0	0	2	0	0	0	Y
cluster_4895	0	0	0	0	2	0	0	0	0	Y
cluster_4898	0	2	0	0	0	0	0	0	0	Y
cluster_4900	0	2	0	0	0	0	0	0	0	Y
cluster_4908	0	2	0	0	0	0	0	0	0	Y
cluster_4909	0	2	0	0	0	0	0	0	0	Y
cluster_4913	0	0	0	2	0	0	0	0	0	Y
cluster_4915	0	0	0	0	0	2	0	0	0	Y
cluster_4927	0	0	0	0	2	0	0	0	0	Y
cluster_4935	0	0	0	0	2	0	0	0	0	Y
cluster_4952	0	0	0	0	2	0	0	0	0	Y
cluster_4956	0	2	0	0	0	0	0	0	0	Y
cluster_4973	0	2	0	0	0	0	0	0	0	Y
cluster_4988	0	0	0	0	2	0	0	0	0	Y
cluster_5004	0	0	0	0	0	2	0	0	0	Y
cluster_5011	0	0	0	0	0	0	0	2	0	Y
cluster_5030	0	0	0	2	0	0	0	0	0	Y
cluster_5045	0	2	0	0	0	0	0	0	0	Y
cluster_5079	0	2	0	0	0	0	0	0	0	Y
cluster_5102	0	0	0	0	2	0	0	0	0	Y
cluster_5104	0	0	0	0	2	0	0	0	0	Y
cluster_5163	0	0	0	0	2	0	0	0	0	Y
cluster_5183	0	2	0	0	0	0	0	0	0	Y
cluster_5197	0	0	2	0	0	0	0	0	0	Y
cluster_5208	0	2	0	0	0	0	0	0	0	Y
cluster_5215	0	0	0	0	2	0	0	0	0	Y
cluster_5227	0	0	0	0	2	0	0	0	0	Y
cluster_5238	0	2	0	0	0	0	0	0	0	Y
cluster_5242	0	0	0	0	0	2	0	0	0	Y
cluster_5252	0	0	0	0	0	0	2	0	0	Y
cluster_5264	0	0	0	0	0	0	0	2	0	Y
cluster_5269	0	0	0	0	0	2	0	0	0	Y
cluster_5278	0	0	0	0	0	0	0	0	2	Y
cluster_5287	0	0	0	0	0	2	0	0	0	Y
cluster_5308	0	0	0	0	0	0	0	2	0	Y
cluster_5314	0	0	0	0	0	0	0	0	2	Y
cluster_5316	0	0	0	0	2	0	0	0	0	Y
cluster_5340	0	0	0	0	0	2	0	0	0	Y
cluster_5349	0	0	0	0	0	0	0	0	2	Y
cluster_5369	0	0	2	0	0	0	0	0	0	Y
cluster_5378	0	0	0	0	0	0	0	0	2	Y
cluster_5381	2	0	0	0	0	0	0	0	0	Y
cluster_5388	0	2	0	0	0	0	0	0	0	Y
cluster_5390	0	2	0	0	0	0	0	0	0	Y
cluster_5405	0	0	0	0	0	0	2	0	0	Y
cluster_5413	0	0	0	2	0	0	0	0	0	Y
cluster_5420	0	0	0	0	0	0	0	0	2	Y
cluster_5425	0	0	0	0	2	0	0	0	0	Y
cluster_5427	0	0	0	0	0	0	2	0	0	Y
cluster_5489	0	0	0	0	0	0	2	0	0	Y
cluster_5527	0	0	0	0	2	0	0	0	0	Y
cluster_5545	0	0	0	0	0	2	0	0	0	Y
cluster_5568	0	2	0	0	0	0	0	0	0	Y
cluster_5588	0	0	0	0	0	0	0	2	0	Y
cluster_5591	0	2	0	0	0	0	0	0	0	Y
cluster_5596	0	2	0	0	0	0	0	0	0	Y
cluster_5641	0	2	0	0	0	0	0	0	0	Y
cluster_5653	0	0	0	0	0	2	0	0	0	Y
cluster_5665	0	0	0	0	0	2	0	0	0	Y
cluster_5690	0	0	0	0	0	2	0	0	0	Y
cluster_5758	2	0	0	0	0	0	0	0	0	Y
cluster_5785	0	0	0	0	2	0	0	0	0	Y
cluster_5786	0	0	0	0	0	2	0	0	0	Y
cluster_5806	0	0	0	0	0	2	0	0	0	Y
cluster_5811	0	0	0	0	2	0	0	0	0	Y
cluster_5817	0	0	0	2	0	0	0	0	0	Y
cluster_5824	2	0	0	0	0	0	0	0	0	Y
cluster_5842	0	0	0	2	0	0	0	0	0	Y
cluster_5859	0	0	0	0	2	0	0	0	0	Y
cluster_5896	0	0	0	0	2	0	0	0	0	Y
cluster_5912	0	2	0	0	0	0	0	0	0	Y
cluster_5936	0	0	0	0	2	0	0	0	0	Y
cluster_5970	0	0	0	0	0	2	0	0	0	Y
cluster_5971	0	0	0	0	0	2	0	0	0	Y
cluster_5977	0	0	0	0	0	0	2	0	0	Y
cluster_5982	0	0	0	0	0	0	0	0	2	Y
cluster_5988	0	0	0	0	0	0	0	0	2	Y
cluster_5998	0	0	0	2	0	0	0	0	0	Y
cluster_6033	0	0	2	0	0	0	0	0	0	Y
cluster_6040	0	0	0	0	0	0	0	0	2	Y
cluster_6065	0	0	0	2	0	0	0	0	0	Y
cluster_6067	0	2	0	0	0	0	0	0	0	Y
cluster_6082	0	0	0	0	2	0	0	0	0	Y
cluster_6085	0	0	0	0	0	0	2	0	0	Y
cluster_6094	0	0	0	0	2	0	0	0	0	Y
cluster_6168	0	0	0	0	0	0	0	0	2	Y
cluster_6176	0	0	0	0	0	0	0	0	2	Y
cluster_6184	0	0	0	0	2	0	0	0	0	Y
cluster_6199	0	0	0	2	0	0	0	0	0	Y
cluster_6209	0	0	0	0	2	0	0	0	0	Y
cluster_6230	0	2	0	0	0	0	0	0	0	Y
cluster_6243	2	0	0	0	0	0	0	0	0	Y
cluster_6269	0	0	0	2	0	0	0	0	0	Y
cluster_6271	0	0	0	2	0	0	0	0	0	Y
cluster_6277	0	0	0	0	0	2	0	0	0	Y
cluster_6301	0	0	0	0	0	2	0	0	0	Y
cluster_6348	0	0	0	0	0	0	0	0	2	Y
cluster_6355	0	2	0	0	0	0	0	0	0	Y
cluster_6406	0	0	0	0	2	0	0	0	0	Y
cluster_6426	0	0	0	0	0	0	2	0	0	Y
cluster_6451	0	0	2	0	0	0	0	0	0	Y
cluster_6460	0	0	2	0	0	0	0	0	0	Y
cluster_6461	0	2	0	0	0	0	0	0	0	Y
cluster_6479	0	0	0	0	0	0	2	0	0	Y
cluster_6486	0	0	0	0	2	0	0	0	0	Y
cluster_6497	0	0	0	2	0	0	0	0	0	Y
cluster_6502	0	0	0	0	0	0	0	0	2	Y
cluster_6507	2	0	0	0	0	0	0	0	0	Y
cluster_6525	0	2	0	0	0	0	0	0	0	Y
cluster_6534	0	0	0	0	2	0	0	0	0	Y
cluster_6548	0	0	0	0	2	0	0	0	0	Y
cluster_6554	2	0	0	0	0	0	0	0	0	Y
cluster_6557	0	2	0	0	0	0	0	0	0	Y
cluster_6567	0	2	0	0	0	0	0	0	0	Y
cluster_6568	0	0	0	2	0	0	0	0	0	Y
cluster_6587	2	0	0	0	0	0	0	0	0	Y
cluster_6596	0	0	0	0	0	0	0	0	2	Y
cluster_6604	0	0	0	2	0	0	0	0	0	Y
cluster_6622	2	0	0	0	0	0	0	0	0	Y
cluster_6639	0	0	0	2	0	0	0	0	0	Y
cluster_6655	2	0	0	0	0	0	0	0	0	Y
cluster_6673	0	0	0	0	2	0	0	0	0	Y
cluster_6689	0	0	0	0	0	2	0	0	0	Y
cluster_6690	0	0	0	0	2	0	0	0	0	Y
cluster_6700	0	0	0	2	0	0	0	0	0	Y
cluster_6713	0	0	0	0	0	2	0	0	0	Y
cluster_6717	0	0	0	0	0	0	0	2	0	Y
cluster_6729	0	0	0	2	0	0	0	0	0	Y
cluster_6763	0	0	0	2	0	0	0	0	0	Y
cluster_6769	0	2	0	0	0	0	0	0	0	Y
cluster_6780	0	0	0	0	2	0	0	0	0	Y
cluster_6782	0	2	0	0	0	0	0	0	0	Y
cluster_6790	0	0	0	0	2	0	0	0	0	Y
cluster_6791	0	0	0	2	0	0	0	0	0	Y
cluster_6792	2	0	0	0	0	0	0	0	0	Y
cluster_6805	0	2	0	0	0	0	0	0	0	Y
cluster_6814	0	2	0	0	0	0	0	0	0	Y
cluster_6824	2	0	0	0	0	0	0	0	0	Y
cluster_6833	2	0	0	0	0	0	0	0	0	Y
cluster_6837	0	2	0	0	0	0	0	0	0	Y
cluster_6840	2	0	0	0	0	0	0	0	0	Y
cluster_6843	0	2	0	0	0	0	0	0	0	Y
cluster_6847	0	0	0	0	0	0	0	2	0	Y
cluster_6848	0	0	0	0	0	0	0	2	0	Y
cluster_6850	2	0	0	0	0	0	0	0	0	Y
cluster_6853	0	0	0	0	0	0	2	0	0	Y
cluster_6865	0	0	0	0	0	2	0	0	0	Y
cluster_6906	0	0	0	0	0	2	0	0	0	Y
cluster_6907	0	2	0	0	0	0	0	0	0	Y
cluster_6909	2	0	0	0	0	0	0	0	0	Y
cluster_6919	2	0	0	0	0	0	0	0	0	Y
cluster_6936	0	2	0	0	0	0	0	0	0	Y
cluster_6944	0	0	0	0	0	2	0	0	0	Y
cluster_6953	0	0	0	0	2	0	0	0	0	Y
cluster_6959	2	0	0	0	0	0	0	0	0	Y
cluster_6962	2	0	0	0	0	0	0	0	0	Y
cluster_6987	2	0	0	0	0	0	0	0	0	Y
cluster_6995	0	0	0	0	2	0	0	0	0	Y
cluster_6998	0	0	0	0	0	0	0	0	2	Y
cluster_7003	2	0	0	0	0	0	0	0	0	Y
cluster_7015	0	0	0	0	2	0	0	0	0	Y
cluster_7039	0	0	0	2	0	0	0	0	0	Y
cluster_7042	0	0	0	0	2	0	0	0	0	Y
cluster_7054	0	0	0	2	0	0	0	0	0	Y
cluster_7057	0	0	0	0	2	0	0	0	0	Y
cluster_7061	0	0	0	0	2	0	0	0	0	Y
cluster_7068	0	0	0	2	0	0	0	0	0	Y
cluster_7076	0	2	0	0	0	0	0	0	0	Y
cluster_7077	0	0	0	0	0	0	0	0	2	Y
cluster_7084	2	0	0	0	0	0	0	0	0	Y
cluster_7086	0	0	0	0	2	0	0	0	0	Y
cluster_7091	2	0	0	0	0	0	0	0	0	Y
cluster_7122	2	0	0	0	0	0	0	0	0	Y
cluster_7127	0	2	0	0	0	0	0	0	0	Y
cluster_7159	0	2	0	0	0	0	0	0	0	Y
cluster_7174	0	2	0	0	0	0	0	0	0	Y
cluster_7236	2	0	0	0	0	0	0	0	0	Y
cluster_7263	0	0	0	2	0	0	0	0	0	Y
cluster_7266	0	0	0	0	2	0	0	0	0	Y
cluster_7271	0	0	0	0	0	0	0	0	2	Y
cluster_7292	0	0	0	2	0	0	0	0	0	Y
cluster_7296	0	0	0	0	0	0	0	2	0	Y
cluster_7324	0	0	0	0	0	0	2	0	0	Y
cluster_7373	0	0	0	0	2	0	0	0	0	Y
cluster_7386	2	0	0	0	0	0	0	0	0	Y
cluster_7389	0	0	0	2	0	0	0	0	0	Y
cluster_7395	0	0	0	0	2	0	0	0	0	Y
cluster_7404	0	0	0	2	0	0	0	0	0	Y
cluster_7407	2	0	0	0	0	0	0	0	0	Y
cluster_7412	0	0	0	0	2	0	0	0	0	Y
cluster_149	1	0	0	1	0	0	0	0	0	N
cluster_155	1	0	0	1	0	0	0	0	0	N
cluster_237	0	0	1	1	0	0	0	0	0	N
cluster_288	0	1	0	0	1	0	0	0	0	N
cluster_303	1	0	0	1	0	0	0	0	0	N
cluster_318	0	0	1	1	0	0	0	0	0	N
cluster_320	1	0	0	1	0	0	0	0	0	N
cluster_322	1	0	0	0	1	0	0	0	0	N
cluster_332	0	1	0	0	1	0	0	0	0	N
cluster_420	0	0	1	1	0	0	0	0	0	N
cluster_425	0	0	1	0	1	0	0	0	0	N
cluster_441	0	1	1	0	0	0	0	0	0	N
cluster_482	1	0	0	0	1	0	0	0	0	N
cluster_534	0	0	1	1	0	0	0	0	0	N
cluster_565	0	0	0	1	1	0	0	0	0	Y
cluster_604	0	0	1	0	1	0	0	0	0	N
cluster_642	0	0	1	0	1	0	0	0	0	N
cluster_653	0	0	0	0	0	1	1	0	0	N
cluster_729	0	1	0	1	0	0	0	0	0	N
cluster_732	0	0	0	1	1	0	0	0	0	Y
cluster_862	0	0	0	1	1	0	0	0	0	Y
cluster_865	0	0	0	1	1	0	0	0	0	Y
cluster_933	0	0	1	1	0	0	0	0	0	N
cluster_951	0	0	0	1	1	0	0	0	0	Y
cluster_1030	1	0	0	0	1	0	0	0	0	N
cluster_1125	0	0	1	1	0	0	0	0	0	N
cluster_1162	1	0	0	0	1	0	0	0	0	N
cluster_1197	0	0	0	0	0	0	0	1	1	N
cluster_1213	0	0	1	1	0	0	0	0	0	N
cluster_1263	0	0	1	0	0	1	0	0	0	N
cluster_1297	0	0	1	1	0	0	0	0	0	N
cluster_1331	0	0	0	1	1	0	0	0	0	Y
cluster_1412	0	0	1	1	0	0	0	0	0	N
cluster_1413	1	0	0	0	1	0	0	0	0	N
cluster_1442	0	0	1	0	1	0	0	0	0	N
cluster_1479	1	0	1	0	0	0	0	0	0	N
cluster_1509	0	1	1	0	0	0	0	0	0	N
cluster_1519	0	0	1	0	1	0	0	0	0	N
cluster_1556	0	0	0	1	1	0	0	0	0	Y
cluster_1596	1	0	0	0	1	0	0	0	0	N
cluster_1687	1	0	1	0	0	0	0	0	0	N
cluster_1705	1	0	0	1	0	0	0	0	0	N
cluster_1729	0	0	1	1	0	0	0	0	0	N
cluster_1762	0	0	0	1	1	0	0	0	0	Y
cluster_1770	0	0	1	1	0	0	0	0	0	N
cluster_1798	0	0	0	1	1	0	0	0	0	Y
cluster_1859	0	0	1	1	0	0	0	0	0	N
cluster_1891	0	0	0	1	1	0	0	0	0	Y
cluster_1916	0	0	1	0	1	0	0	0	0	N
cluster_1978	0	1	0	0	0	1	0	0	0	N
cluster_1988	1	0	0	1	0	0	0	0	0	N
cluster_1991	0	0	0	1	1	0	0	0	0	Y
cluster_1999	0	0	0	0	0	0	0	1	1	N
cluster_2001	1	0	0	0	1	0	0	0	0	N
cluster_2020	0	0	0	1	1	0	0	0	0	Y
cluster_2119	1	1	0	0	0	0	0	0	0	N
cluster_2160	0	0	0	1	1	0	0	0	0	Y
cluster_2261	0	0	0	1	1	0	0	0	0	Y
cluster_2263	0	0	0	1	1	0	0	0	0	Y
cluster_2285	1	1	0	0	0	0	0	0	0	N
cluster_2306	1	1	0	0	0	0	0	0	0	N
cluster_2360	1	0	0	1	0	0	0	0	0	N
cluster_2401	0	0	0	1	1	0	0	0	0	Y
cluster_2476	0	0	1	1	0	0	0	0	0	N
cluster_2565	1	0	1	0	0	0	0	0	0	N
cluster_2583	1	0	1	0	0	0	0	0	0	N
cluster_2603	0	0	1	1	0	0	0	0	0	N
cluster_2674	1	0	1	0	0	0	0	0	0	N
cluster_2689	0	0	1	0	1	0	0	0	0	N
cluster_2690	0	0	0	1	1	0	0	0	0	Y
cluster_2709	0	0	1	1	0	0	0	0	0	N
cluster_2775	0	0	1	1	0	0	0	0	0	N
cluster_2881	1	0	0	1	0	0	0	0	0	N
cluster_3003	0	0	1	1	0	0	0	0	0	N
cluster_3039	0	0	1	0	1	0	0	0	0	N
cluster_3070	0	0	0	1	1	0	0	0	0	Y
cluster_3074	0	0	1	1	0	0	0	0	0	N
cluster_3100	0	0	0	1	1	0	0	0	0	Y
cluster_3116	0	0	0	0	0	0	0	1	1	N
cluster_3125	1	0	0	1	0	0	0	0	0	N
cluster_3128	0	0	1	1	0	0	0	0	0	N
cluster_3159	0	0	1	1	0	0	0	0	0	N
cluster_3165	0	0	0	1	1	0	0	0	0	Y
cluster_3196	0	0	0	0	0	1	1	0	0	N
cluster_3204	0	0	1	0	1	0	0	0	0	N
cluster_3232	0	0	1	1	0	0	0	0	0	N
cluster_3239	0	0	1	0	1	0	0	0	0	N
cluster_3284	0	0	0	1	1	0	0	0	0	Y
cluster_3308	0	0	0	1	1	0	0	0	0	Y
cluster_3309	0	0	1	1	0	0	0	0	0	N
cluster_3319	0	0	1	1	0	0	0	0	0	N
cluster_3341	0	0	0	1	1	0	0	0	0	Y
cluster_3352	0	0	1	1	0	0	0	0	0	N
cluster_3361	0	0	1	1	0	0	0	0	0	N
cluster_3398	1	0	0	1	0	0	0	0	0	N
cluster_3407	1	0	0	0	1	0	0	0	0	N
cluster_3423	0	0	1	0	1	0	0	0	0	N
cluster_3424	0	0	0	1	1	0	0	0	0	Y
cluster_3439	0	0	1	0	1	0	0	0	0	N
cluster_3445	1	1	0	0	0	0	0	0	0	N
cluster_3454	0	0	1	1	0	0	0	0	0	N
cluster_3458	0	0	0	1	1	0	0	0	0	Y
cluster_3481	0	0	1	1	0	0	0	0	0	N
cluster_3516	0	0	1	0	1	0	0	0	0	N
cluster_3550	0	0	0	0	0	1	1	0	0	N
cluster_3586	1	0	1	0	0	0	0	0	0	N
cluster_3597	0	0	1	0	1	0	0	0	0	N
cluster_3648	0	0	1	1	0	0	0	0	0	N
cluster_3667	0	0	0	1	1	0	0	0	0	Y
cluster_3681	0	0	1	1	0	0	0	0	0	N
cluster_3724	1	0	0	0	1	0	0	0	0	N
cluster_3770	0	0	1	1	0	0	0	0	0	N
cluster_3783	0	0	0	1	0	0	0	0	1	N
cluster_3803	1	0	1	0	0	0	0	0	0	N
cluster_3813	0	0	1	1	0	0	0	0	0	N
cluster_3888	1	0	0	1	0	0	0	0	0	N
cluster_3899	1	0	0	1	0	0	0	0	0	N
cluster_3920	0	0	1	1	0	0	0	0	0	N
cluster_3925	1	0	1	0	0	0	0	0	0	N
cluster_4014	0	0	1	1	0	0	0	0	0	N
cluster_4018	0	0	0	1	1	0	0	0	0	Y
cluster_4027	0	0	1	1	0	0	0	0	0	N
cluster_4036	0	0	1	0	1	0	0	0	0	N
cluster_4110	0	0	1	1	0	0	0	0	0	N
cluster_4135	0	0	0	0	0	0	0	1	1	N
cluster_4140	0	0	1	1	0	0	0	0	0	N
cluster_4182	0	0	1	0	1	0	0	0	0	N
cluster_4287	0	0	1	1	0	0	0	0	0	N
cluster_4306	0	1	0	0	0	0	0	1	0	N
cluster_4348	1	1	0	0	0	0	0	0	0	N
cluster_4354	0	0	0	0	0	1	1	0	0	N
cluster_4356	0	0	0	1	1	0	0	0	0	Y
cluster_4368	0	0	1	1	0	0	0	0	0	N
cluster_4424	0	0	0	0	1	0	0	0	1	N
cluster_4426	0	0	0	1	1	0	0	0	0	Y
cluster_4471	0	1	1	0	0	0	0	0	0	N
cluster_4472	0	1	0	0	0	0	1	0	0	N
cluster_4496	0	0	1	0	1	0	0	0	0	N
cluster_4506	0	0	1	1	0	0	0	0	0	N
cluster_4509	0	1	1	0	0	0	0	0	0	N
cluster_4519	0	0	0	0	1	0	1	0	0	N
cluster_4534	0	0	1	0	0	0	0	0	1	N
cluster_4556	0	0	0	0	0	1	1	0	0	N
cluster_4562	1	0	0	1	0	0	0	0	0	N
cluster_4584	0	0	0	1	1	0	0	0	0	Y
cluster_4610	0	1	0	0	1	0	0	0	0	N
cluster_4612	0	0	1	1	0	0	0	0	0	N
cluster_4627	0	1	0	0	1	0	0	0	0	N
cluster_4658	0	1	0	0	1	0	0	0	0	N
cluster_4661	0	0	0	0	0	1	1	0	0	N
cluster_4671	0	1	0	0	1	0	0	0	0	N
cluster_4684	0	0	1	0	1	0	0	0	0	N
cluster_4700	0	0	0	1	1	0	0	0	0	Y
cluster_4701	1	0	0	1	0	0	0	0	0	N
cluster_4703	0	0	0	0	0	0	1	1	0	N
cluster_4786	0	0	0	1	1	0	0	0	0	Y
cluster_4788	1	0	1	0	0	0	0	0	0	N
cluster_4811	0	0	0	0	0	1	1	0	0	N
cluster_4847	1	0	1	0	0	0	0	0	0	N
cluster_4897	0	1	0	0	0	0	1	0	0	N
cluster_4904	0	0	1	1	0	0	0	0	0	N
cluster_4917	0	0	0	0	0	0	0	1	1	N
cluster_4923	0	1	1	0	0	0	0	0	0	N
cluster_4960	0	1	0	0	0	0	0	1	0	N
cluster_5001	0	1	0	0	0	0	1	0	0	N
cluster_5008	0	0	0	0	0	0	1	0	1	N
cluster_5035	0	0	0	0	0	1	1	0	0	N
cluster_5060	1	1	0	0	0	0	0	0	0	N
cluster_5063	0	1	0	0	1	0	0	0	0	N
cluster_5114	0	0	0	0	1	1	0	0	0	N
cluster_5116	0	0	0	0	0	0	1	1	0	N
cluster_5119	0	1	1	0	0	0	0	0	0	N
cluster_5152	0	0	1	1	0	0	0	0	0	N
cluster_5153	0	0	0	0	0	1	0	0	1	N
cluster_5157	0	0	0	0	0	1	0	0	1	N
[truncated: 5,281 more rows]

## Sheet: Supplementary Table 6
Supplementary Table S6 The number of full-length LTR-RT clusters containing more than ten copies within families
Cluster	Prunus pseudocerasus	Prunus avium	Prunus yedoensis	Prunus × yedoensis_spa	Prunus × yedoensis_spe	Prunus salicina	Prunus armeniaca	Prunus dulcis	Prunus persica	Total number
cluster_5232	27	24	70	129	45	1	0	1	0	297
cluster_4234	33	87	28	41	29	0	0	0	0	218
cluster_5081	3	0	0	1	1	38	28	37	65	173
cluster_5338	87	4	15	26	15	0	0	0	0	147
cluster_1281	0	0	0	0	0	108	0	0	0	108
cluster_644	0	101	0	0	0	0	0	0	0	101
cluster_5506	18	6	21	27	18	0	0	0	0	90
cluster_5100	30	2	11	17	15	1	0	0	0	76
cluster_4350	30	1	18	9	11	0	0	0	0	69
cluster_3842	22	5	6	19	7	6	0	1	1	67
cluster_5207	20	6	7	13	17	0	0	0	0	63
cluster_6220	0	0	0	0	0	0	0	0	61	61
cluster_744	0	0	0	0	0	59	0	0	0	59
cluster_5395	6	1	2	3	6	10	4	7	17	56
cluster_889	0	0	0	0	0	53	0	0	0	53
cluster_3604	4	3	5	1	4	0	0	7	28	52
cluster_4945	24	16	6	0	6	0	0	0	0	52
cluster_5234	13	7	12	10	5	2	0	0	0	49
cluster_4941	18	2	10	9	5	3	0	0	0	47
cluster_5814	15	6	4	11	11	0	0	0	0	47
cluster_5224	0	0	0	0	0	44	0	0	0	44
cluster_4970	12	12	6	11	3	0	0	0	0	44
cluster_519	0	0	0	0	0	41	0	0	0	41
cluster_4061	14	2	9	6	10	0	0	0	0	41
cluster_4903	0	9	0	2	1	18	0	6	4	40
cluster_6589	8	5	5	12	10	0	0	0	0	40
cluster_4489	1	2	6	6	2	3	9	6	5	40
cluster_4160	8	2	7	8	5	4	5	0	1	40
cluster_964	2	0	0	18	0	16	1	0	1	38
cluster_7410	18	0	0	14	6	0	0	0	0	38
cluster_903	0	0	0	0	0	37	0	0	0	37
cluster_5270	0	0	1	0	1	24	0	4	7	37
cluster_4977	6	1	16	11	3	0	0	0	0	37
cluster_1758	0	36	0	0	0	0	0	0	0	36
cluster_4817	0	0	0	0	0	2	1	0	33	36
cluster_5027	8	7	6	15	0	0	0	0	0	36
cluster_5018	8	5	11	2	8	2	0	0	0	36
cluster_2554	0	0	0	0	0	35	0	0	0	35
cluster_5719	31	0	0	1	3	0	0	0	0	35
cluster_4938	2	8	10	11	3	0	0	0	0	34
cluster_3333	0	0	0	0	0	33	0	0	0	33
cluster_1267	1	19	5	5	2	0	0	0	0	32
cluster_4969	11	13	3	1	3	0	0	0	0	31
cluster_5943	1	18	5	1	5	0	0	0	0	30
cluster_1782	13	0	8	7	2	0	0	0	0	30
cluster_4676	3	6	5	6	10	0	0	0	0	30
cluster_5068	4	9	4	9	4	0	0	0	0	30
cluster_3864	0	28	0	0	0	0	0	0	0	28
cluster_4992	0	1	0	0	0	2	2	9	14	28
cluster_4902	4	1	5	10	8	0	0	0	0	28
cluster_3484	1	12	6	2	6	0	0	0	0	27
cluster_4853	10	4	7	5	0	0	0	0	1	27
cluster_1198	2	22	1	1	0	0	0	0	0	26
cluster_4818	0	0	0	0	0	1	9	4	12	26
cluster_4228	0	2	4	7	11	2	0	0	0	26
cluster_4483	3	11	3	4	4	1	0	0	0	26
cluster_4905	0	1	0	1	1	5	11	2	5	26
cluster_5879	11	11	0	0	4	0	0	0	0	26
cluster_1313	0	3	1	1	0	20	0	0	0	25
cluster_895	0	0	0	0	0	24	0	0	0	24
cluster_1004	0	0	1	1	1	19	1	0	1	24
cluster_414	5	0	0	4	15	0	0	0	0	24
cluster_4650	7	3	1	0	1	12	0	0	0	24
cluster_7298	4	1	2	0	1	2	2	0	12	24
cluster_4924	4	0	2	1	4	1	7	3	2	24
cluster_5310	7	1	3	5	6	1	0	1	0	24
cluster_2394	0	0	0	0	0	23	0	0	0	23
cluster_7060	0	0	0	0	0	0	0	8	15	23
cluster_1637	6	1	2	5	8	1	0	0	0	23
cluster_5387	0	4	0	0	3	4	0	5	7	23
cluster_3896	6	5	3	6	3	0	0	0	0	23
cluster_687	0	0	0	0	0	22	0	0	0	22
cluster_4393	2	2	0	0	0	4	1	2	11	22
cluster_4271	2	0	5	8	7	0	0	0	0	22
cluster_5448	4	4	5	1	8	0	0	0	0	22
cluster_1145	0	21	0	0	0	0	0	0	0	21
cluster_1224	0	21	0	0	0	0	0	0	0	21
cluster_4392	4	1	8	5	3	0	0	0	0	21
cluster_3152	5	4	1	4	7	0	0	0	0	21
cluster_4531	7	2	6	1	4	0	1	0	0	21
cluster_4865	0	2	2	4	2	4	7	0	0	21
cluster_988	1	19	0	0	0	0	0	0	0	20
cluster_1385	3	0	1	5	11	0	0	0	0	20
cluster_5585	9	0	3	4	4	0	0	0	0	20
cluster_5888	3	0	8	7	2	0	0	0	0	20
cluster_4338	6	0	1	6	7	0	0	0	0	20
cluster_4549	0	2	4	1	0	4	3	2	4	20
cluster_584	0	0	0	0	0	0	0	0	19	19
cluster_3331	19	0	0	0	0	0	0	0	0	19
cluster_6253	19	0	0	0	0	0	0	0	0	19
cluster_3386	10	0	1	6	2	0	0	0	0	19
cluster_4883	10	5	0	3	1	0	0	0	0	19
cluster_4879	5	0	2	2	1	3	2	1	3	19
cluster_6024	4	3	2	5	3	0	0	0	2	19
cluster_834	0	0	0	0	0	0	0	0	18	18
cluster_2087	0	18	0	0	0	0	0	0	0	18
cluster_4733	2	2	0	2	2	5	0	1	4	18
cluster_5254	4	4	1	0	2	4	3	0	0	18
cluster_993	0	0	0	0	0	17	0	0	0	17
cluster_264	0	0	3	14	0	0	0	0	0	17
cluster_4844	1	0	2	3	11	0	0	0	0	17
cluster_5085	8	4	1	1	2	1	0	0	0	17
cluster_804	3	0	1	7	6	0	0	0	0	17
cluster_4860	6	3	3	5	0	0	0	0	0	17
cluster_7262	5	2	3	3	4	0	0	0	0	17
cluster_4971	4	3	2	4	4	0	0	0	0	17
cluster_2868	0	16	0	0	0	0	0	0	0	16
cluster_3970	0	0	0	0	0	0	0	0	16	16
cluster_7217	0	0	1	8	5	1	0	0	1	16
cluster_5291	0	1	0	0	0	3	4	2	6	16
cluster_4678	3	0	3	5	5	0	0	0	0	16
cluster_5290	1	0	2	4	2	5	2	0	0	16
cluster_3916	2	2	4	0	0	0	3	3	2	16
cluster_4545	4	3	3	0	1	3	0	1	1	16
cluster_5441	1	3	0	0	3	3	1	1	4	16
cluster_5445	0	1	0	3	4	3	2	1	2	16
cluster_3856	0	0	0	0	0	15	0	0	0	15
cluster_4243	0	0	0	0	0	15	0	0	0	15
cluster_4544	0	15	0	0	0	0	0	0	0	15
cluster_3218	0	0	0	0	0	13	0	0	2	15
cluster_5318	0	12	0	0	3	0	0	0	0	15
cluster_1884	10	0	0	3	2	0	0	0	0	15
cluster_1133	3	0	3	9	0	0	0	0	0	15
cluster_5521	0	0	0	0	0	0	1	5	9	15
cluster_5160	0	2	1	2	2	8	0	0	0	15
cluster_7059	8	0	0	2	5	0	0	0	0	15
cluster_4742	1	2	0	7	5	0	0	0	0	15
cluster_6935	1	2	4	7	1	0	0	0	0	15
cluster_6021	1	0	1	1	2	4	1	4	1	15
cluster_719	0	0	0	0	0	14	0	0	0	14
cluster_1390	14	0	0	0	0	0	0	0	0	14
cluster_1497	0	0	0	0	0	14	0	0	0	14
cluster_1510	0	14	0	0	0	0	0	0	0	14
cluster_1664	0	0	0	0	0	0	14	0	0	14
cluster_1693	0	14	0	0	0	0	0	0	0	14
cluster_6211	14	0	0	0	0	0	0	0	0	14
cluster_4735	1	0	0	0	0	13	0	0	0	14
cluster_1449	1	0	0	1	12	0	0	0	0	14
cluster_900	0	0	0	0	0	8	3	1	2	14
cluster_1677	2	0	4	0	8	0	0	0	0	14
cluster_4480	1	0	0	0	7	1	1	0	4	14
cluster_5559	2	7	0	1	1	3	0	0	0	14
cluster_1466	5	0	0	3	6	0	0	0	0	14
cluster_5092	6	1	0	3	4	0	0	0	0	14
cluster_5335	2	2	1	0	6	3	0	0	0	14
cluster_2061	5	0	2	2	5	0	0	0	0	14
cluster_5000	2	0	0	1	0	1	5	0	5	14
cluster_5297	5	0	1	1	3	0	4	0	0	14
cluster_5299	2	5	2	0	5	0	0	0	0	14
cluster_4143	0	2	1	2	1	2	0	4	2	14
cluster_4683	0	0	1	3	2	1	0	4	3	14
cluster_5076	2	1	2	1	0	4	1	2	1	14
cluster_2051	0	13	0	0	0	0	0	0	0	13
cluster_4518	0	0	0	0	0	0	13	0	0	13
cluster_6155	13	0	0	0	0	0	0	0	0	13
cluster_2042	1	0	3	7	2	0	0	0	0	13
cluster_5689	0	0	2	4	7	0	0	0	0	13
cluster_2304	3	1	1	5	3	0	0	0	0	13
cluster_3960	0	0	4	4	5	0	0	0	0	13
cluster_4454	3	2	1	0	2	5	0	0	0	13
cluster_4752	5	4	0	0	0	4	0	0	0	13
cluster_4930	0	0	5	5	3	0	0	0	0	13
cluster_5174	0	0	1	0	1	0	1	5	5	13
cluster_7028	2	1	1	4	5	0	0	0	0	13
cluster_5614	3	1	1	0	0	0	1	4	3	13
cluster_4595	1	0	3	1	2	2	1	2	1	13
cluster_5366	2	0	1	1	2	1	2	1	3	13
cluster_5373	1	2	0	1	0	3	1	2	3	13
cluster_1827	0	12	0	0	0	0	0	0	0	12
cluster_1066	0	0	0	0	0	0	0	1	11	12
cluster_2103	1	11	0	0	0	0	0	0	0	12
cluster_1235	1	0	0	1	10	0	0	0	0	12
cluster_1630	5	0	0	1	6	0	0	0	0	12
cluster_4777	6	2	1	2	0	1	0	0	0	12
cluster_5261	3	6	1	0	2	0	0	0	0	12
cluster_1092	3	3	0	1	5	0	0	0	0	12
cluster_4515	2	1	3	1	0	1	4	0	0	12
cluster_6775	1	0	3	4	4	0	0	0	0	12
cluster_5457	1	3	1	3	3	0	0	0	1	12
cluster_6023	2	2	2	3	2	1	0	0	0	12
cluster_7230	2	3	2	3	2	0	0	0	0	12
cluster_191	0	0	0	0	0	11	0	0	0	11
cluster_461	0	0	0	0	0	0	11	0	0	11
cluster_910	0	0	0	0	0	11	0	0	0	11
cluster_1064	0	11	0	0	0	0	0	0	0	11
cluster_2010	0	11	0	0	0	0	0	0	0	11
cluster_2483	0	11	0	0	0	0	0	0	0	11
cluster_2605	0	0	0	0	0	11	0	0	0	11
cluster_6099	0	11	0	0	0	0	0	0	0	11
cluster_1386	0	10	0	0	1	0	0	0	0	11
cluster_3440	0	0	2	2	7	0	0	0	0	11
cluster_4620	1	1	6	2	1	0	0	0	0	11
cluster_4428	0	2	3	1	5	0	0	0	0	11
cluster_5347	2	1	2	5	1	0	0	0	0	11
cluster_5407	1	0	1	5	4	0	0	0	0	11
cluster_7224	5	1	4	0	1	0	0	0	0	11
cluster_4603	0	0	4	4	3	0	0	0	0	11
cluster_5040	3	4	3	1	0	0	0	0	0	11
cluster_5149	2	4	0	1	0	2	1	0	1	11
cluster_5846	0	3	3	3	1	1	0	0	0	11
cluster_5182	2	0	2	1	2	0	0	2	2	11
cluster_871	0	0	0	0	0	10	0	0	0	10
cluster_1463	0	0	0	0	0	10	0	0	0	10
cluster_2074	0	10	0	0	0	0	0	0	0	10
cluster_6282	10	0	0	0	0	0	0	0	0	10
cluster_7046	0	0	0	0	0	0	0	0	10	10
cluster_4252	0	1	0	0	0	9	0	0	0	10
cluster_6200	9	0	1	0	0	0	0	0	0	10
cluster_2238	0	0	0	0	2	8	0	0	0	10
cluster_4155	1	1	1	0	7	0	0	0	0	10
cluster_803	0	0	0	4	6	0	0	0	0	10
cluster_1060	3	0	0	6	1	0	0	0	0	10
cluster_1484	1	0	2	1	6	0	0	0	0	10
cluster_1667	6	0	0	0	4	0	0	0	0	10
cluster_3859	6	0	0	0	4	0	0	0	0	10
cluster_1445	2	5	0	2	1	0	0	0	0	10
cluster_4552	5	0	2	0	3	0	0	0	0	10
cluster_4881	0	5	0	0	0	3	2	0	0	10
cluster_5538	1	0	2	1	5	1	0	0	0	10
cluster_1377	4	0	2	1	3	0	0	0	0	10
cluster_1410	0	0	2	4	4	0	0	0	0	10
cluster_2379	3	4	1	0	2	0	0	0	0	10
cluster_4783	1	2	3	4	0	0	0	0	0	10
cluster_5819	1	1	1	0	1	1	1	0	4	10
cluster_6060	0	0	0	0	0	3	4	2	1	10
cluster_1907	3	1	1	2	3	0	0	0	0	10
cluster_5554	0	1	1	3	0	2	1	0	2	10
cluster_5997	2	1	3	3	1	0	0	0	0	10
cluster_5412	0	0	2	0	2	1	1	2	2	10
cluster_5503	0	2	0	1	0	2	1	2	2	10

## Sheet: Supplementary Table 7
Supplementary Table S7 Summary of the satellite DNAs identified by TAREAN.
Species	Accessionname or Code	Consensus length	Proportion (%)
P. pseudocerasus	XC1	166/149	1.10/0.36
P. avium	Mazzard	166/149	15.00/0.18
P. yedoensis	RJJY	166/167/149	3.80/2.50/0.29
P. campanulata	NC_98	166/159	3.50/0.24
P. tomentosa	red_fruit	166/159/102/21	2.30/0.01/0.03/0.11
	white_fruit	166/116/102/21	0.23/0.04/0.03/0.29
P. humilis	SSOL	166/102	4.00/0.33
P. salicina	NC_97	166/159/102	0.98/0.10/0.04
P. armeniaca	NC_44	166/159/102	6.90/0.14/0.34
P. dulcis	NC_85	166/159/102	3.10/0.35/0.53
P. persica	NC_06	166/159/102	2.70/0.45/0.21

## Sheet: Supplementary Table 8
Supplementary Table S8 The 166-bp monomer units identified in this study.
Species	Accessionname or Code	seq_name	seq
P. pseudocerasus	XC1	P. pseudocerasus	CAATTCGGAACGAACTGCCTTTGAACTTGAATTGTCCAATTTCGTACACCTATTGATTTCCGATCGAGCCCAAAACTTGGGCATCATCATAATATGGTGGGAGGAGTCATTTGGTGAGTTTTGAGTGAAATCCAATCGCTAGAACTACGGAATACACCAACCACTC
P. avium	Mazzard	P. avium	ATGGAATACACCAACCACTCCAATTAGGAACGAACTGCCGTTGAACTTGAATTGTCCAATTTCTCACACCTATTGATTTCGGATCGAGCCCAAAACTTGGGCAACATCATAATATGGTGGGAGGAGTCATTTGGTGAGTTTTGAGTGAAATCCAATCGCTAGAAGT
P. yedoensis	RJJY	P. yedoensis_166	CAAGTTCAAAGGCAGTTCGTTCCTTATTGGAGTGGTTGGTGTATTCCGTAGTTCTAGCGATTGGATTTCACTCAAAACTCACCAAATGACTCCTCCCACCATATTATGATGATGCCCAAGTTTTGGGCTCGATCGGAAATCAATAGGGGTAAGAAATTGGACAATT
		P. yedoensis_167	GTTTGGAGTGAAATCCAATAGCTAGAACTAAGCAAAACACCAACCACTCCATGTAAGGAACGAACTGGGTGCGAACTTGAATTGTCCAATTTCTTACACCTATTGATTTCGGATCGATTCCAAAACTTGGGCAACATCATAATAAGGTGGGAGGAGTCATTTGGTGA
P. campanulata	NC_98	P. campanulata	GAATTGGAGTGGTTGGTGTATTCCGTAGTTCTAGCGATTGGATTTCACTCAAAACTCACCAAATGACTCCTCCCACCATATTATGATGATGCCCAAGTTTTGGGCTCGATCGGAAATCAATAGGTGTACGAAATTGGACAATTCAAGTTCAAAGGCAGTTTGTTCC
P. tomentosa	red_fruit	P. tomentosa_R	ACGAACCTGAATTGTCCGATTTCATGGACCAATCGATATCGGATTGAGTCCAAAACTTGGGGAACATCATAATGTGGTGGGAGGAGTCATTTGGTGGGTTTTGAGTGAAATCCAATGGATAAAACTATGCAATACACCAACCACTCCATTTCAGAACGAACTTCGT
	white_fruit	P. tomentosa_W	TTTAGCGATTGGATTTCACTCAAAACTCACCAAATGACTCCTCCCACCATATTATGATGTTCCCCAAGTTTTGGACTCAATCCGATATCGATTGGTCCATGAAATTGGACAATTCAGGTTCGTACGAAGTTCGTTCTGAAATGGAGTGGTTGGTGTATTGCATAGT
P. humilis	SSOL	P. humilis	ATTAGGATGTTCCCCAAGTTTTGGACTCAATCCGATATCGATTGGTCCATGAAATCGGACAATTCAGGTTCGTACACAGTTCGTTCTGAAATGGAGTGGTTGGTGTATTGCATAGTTTTAGCCATTGGATTTCACTCAAAACCCACCAAATGACTCCTCCCACCAT
P. salicina	NC_97	P. salicina	AATACACCAACCACTCCATTTCAGAACGAACTGCCTACGAACCTGAATAGTCCGATTTCATGGACCAATCGATATCGGATTGAGTCCAAAACTTGGGGAACATCATAATATGGTGGGAGGAGTCATTTGGCGGGTTTTGAGTGAAATCCAATGGCTAGAACTATAG
P. armeniaca	NC_44	P. armeniaca	TATTCAGGTTCGTAGCAAGTTCGTTCTGAAATGGAGTAGTTGGTGTATTGCATAGTTTTAGCCATTGGATTTCACTCCAAACCAACCAAATGACTCCTCCCACCATATTATGTTGTTCCCCAAGTTTTGGACTCAATCCGATATCGATTGGTCCATGAAATCGGAC
P. dulcis	NC_85	P. dulcis	AACTTGGGGAACATCATAATATTGTGGGAGGAGTCATTTGGTGGGTTTTGAGTGAAATCCAATCTCTAGAACTATGCAATACACCAACCACTCCATTTCAGAACGAACTTCGTACGAACCTGAATTGTCCAATTTCATGGACCAATCGATATCGGATTGAGTCCAA
P. persica	NC_06	P. persica	CATCATAATATTGTGGGAGGAGTCATTTGGTGGGTTTTGAGTGAAATCCAATCTCTAGAACTATACAATACACCAACCACTCCATTTCAGAACGAACTTCGTACGAACCTGAATTGTCCAATTTCATGGACCAATCGATATCGGATTGAGTCCAAAACTTGGGGAA

## Sheet: Supplementary Table 9
Supplementary Table S9 The content and proportion of all tandem repeats, centromere-associated repeats and telomeres in nine haploid genomes of eight taxa from Prunus subgenus Cerasus and its relatives
Species	Typesa	Prunus pseudocerasus	Prunus avium	Prunus yedoensisb	Prunus × yedoensis_spa	Prunus × yedoensis_spe	Prunus salicina	Prunus armeniaca	Prunus dulcis	Prunus persica
Chr_1	Centromere	123.200 / 0.0410	5087.101 / 1.4773	-	682.704 / 0.1830	254.374 / 0.0701	26.449 / 0.0093	149.780 / 0.0675	23.843 / 0.0105	336.146 / 0.1478
	Telomere	8.902 / 0.0030	4.876 / 0.0014	-	3.799 / 0.0010	3.779 / 0.0010	5.449 / 0.0019	1.672 / 0.0008	1.788 / 0.0008	2.545 / 0.0011
Chr_2	Centromere	356.042 / 0.1186	5750.091 / 1.6699	-	1326.940 / 0.3558	280.029 / 0.0772	13.031 / 0.0046	115.618 / 0.0521	5.126 / 0.0023	322.792 / 0.1419
	Telomere	10.629 / 0.0035	8.902 / 0.0026	-	7.344 / 0.0020	6.385 / 0.0018	3.398 / 0.0012	2.976 / 0.0013	1.621 / 0.0007	1.705 / 0.0007
Chr_3	Centromere	69.096 / 0.0230	6109.661 / 1.7743	-	473.487 / 0.1270	474.326 / 0.1308	5.901 / 0.0021	187.279 / 0.0844	12.918 / 0.0057	363.005 / 0.1596
	Telomere	7.374 / 0.0025	7.062 / 0.0021	-	4.798 / 0.0013	5.704 / 0.0016	2.448 / 0.0009	2.240 / 0.0010	1.360 / 0.0006	1.319 / 0.0006
Chr_4	Centromere	147.904 / 0.0493	4599.647 / 1.3358	-	597.363 / 0.1602	1703.239 / 0.4696	1.757 / 0.0006	59.879 / 0.0270	2.224 / 0.0010	442.685 / 0.1947
	Telomere	8.097 / 0.0027	3.270 / 0.0009	-	3.637 / 0.0010	7.145 / 0.0020	9.043 / 0.0032	1.859 / 0.0008	0.820 / 0.0004	1.063 / 0.0005
Chr_5	Centromere	6.642 / 0.0022	12822.592 / 3.7238	-	458.555 / 0.1229	1377.261 / 0.3798	56.339 / 0.0198	80.875 / 0.0364	0.257 / 0.0001	564.645 / 0.2483
	Telomere	5.141 / 0.0017	3.643 / 0.0011	-	3.319 / 0.0009	4.543 / 0.0013	2.043 / 0.0007	2.528 / 0.0011	0.980 / 0.0004	0.630 / 0.0003
Chr_6	Centromere	2.582 / 0.0009	5948.795 / 1.7276	-	704.749 / 0.1890	227.624 / 0.0628	35.168 / 0.0124	58.528 / 0.0264	34.329 / 0.0151	172.454 / 0.0758
	Telomere	5.049 / 0.0017	6.050 / 0.0018	-	4.203 / 0.0011	4.237 / 0.0012	5.292 / 0.0019	1.755 / 0.0008	1.246 / 0.0005	1.617 / 0.0007
Chr_7	Centromere	149.576 / 0.0498	1079.858 / 0.3136	-	0.034 / 0.0000	0.000 / 0.0000	31.662 / 0.0111	197.093 / 0.0888	27.542 / 0.0121	286.933 / 0.1262
	Telomere	6.097 / 0.0020	7.627 / 0.0022	-	2.809 / 0.0008	0.999 / 0.0003	1.303 / 0.0005	1.560 / 0.0007	1.093 / 0.0005	1.059 / 0.0005
Chr_8	Centromere	82.122 / 0.0274	5012.347 / 1.4556	-	64.403 / 0.0173	746.274 / 0.2058	2.894 / 0.0010	74.061 / 0.0334	18.247 / 0.0080	398.129 / 0.1751
	Telomere	8.225 / 0.0027	6.323 / 0.0018	-	4.104 / 0.0011	6.382 / 0.0018	2.422 / 0.0009	2.105 / 0.0009	1.056 / 0.0005	1.326 / 0.0006
Unmapping	Centromere	766.773 / 0.2554	964.100 / 0.2800	-	1665.735 / 0.4466	12475.399 / 3.4399	258.437 / 0.0909	1243.234 / 0.5603	90.683 / 0.0398	361.413 / 0.1589
	Telomere	5.894 / 0.0020	0.000 / 0.0000	-	20.488 / 0.0055	24.509 / 0.0068	0.611 / 0.0002	2.221 / 0.0010	2.676 / 0.0012	0.020 / 0.0000
Total	Centromere	1703.937 / 0.5676	47374.192 / 13.7579	1131.589 / 0.3545	5973.970 / 1.6017	17538.526 / 4.8359	431.638 / 0.1519	2166.347 / 0.9763	215.169 / 0.0945	3248.202 / 1.4283
	Telomere	65.408 / 0.0218	47.753 / 0.0139	40.775 / 0.0128	54.501 / 0.0146	63.683 / 0.0176	32.009 / 0.0113	18.916 / 0.0085	12.640 / 0.0056	11.284 / 0.0050
Note: The content (Kb) and proportion (%) of TRs in whole genomes and chromosomes were shown and separated with slash (Kb / %). a: Centromere and telomere standed for the centromere-associated repeats and telomeric content were calculated by BLAST, respectively. b: Since there was no chromosomal-level assembly for the pubulished Cerasus yedoensis genome.
